# Supplementary material for: Draft Genomes of Symbiotic Frankia Strains AgB32 and AgKG'84/4 from Root Nodules of Alnus Glutinosa growing under Contrasted Environmental Conditions
Source: J Genomics. 2022 Aug 8;10:61–8. doi: 10.7150/jgen.75779 (PMC9379372; doi:10.7150/jgen.75779)
Supplement: Supplementary file 1 — Supplementary table. [file jgenv10p0061s1.txt]

Supplementary table. Phyloprofile
Genes of Frankia ACN14a, QA3, CpI1, ARgP5
Without Homologs in AgB32
Homology constraints: minLrap � 0.8 ; maxLrap � 0 ; Identity � 50%
380 results
Label	Begin	End	Gene	Product
FRAAL0075	79063	79476	_	conserved hypothetical protein
FRAAL0088	88596	89819	_	hypothetical protein
FRAAL0158	153451	154317	_	hypothetical protein
FRAAL0159	154347	154592	_	hypothetical protein
FRAAL0160	154655	154915	_	hypothetical protein
FRAAL0175	173059	173580	_	putative transcriptional regulator
FRAAL0199	195726	196838	_	Alcohol dehydrogenase
FRAAL0200	196889	198448	_	NAD+-dependent betaine aldehyde dehydrogenase
FRAAL0275	294666	294854	_	conserved hypothetical protein
FRAAL0277	295497	296351	surE	acid phosphatase SurE, survival protein.
FRAAL0279	299190	300632	_	conserved hypothetical protein
FRAAL0280	300629	303331	_	serine/threonine protein phosphatase
FRAAL0290	309655	310023	_	hypothetical protein
FRAAL0293	312840	314888	thrS	Threonyl-tRNA synthetase (Threonine--tRNA ligase)
FRAAL0317	338179	339879	_	conserved hypothetical protein; putative endonuclease domain.
FRAAL0321	344209	344997	_	short-chain dehydrogenase, SDR family.
FRAAL0356	421393	422292	_	putative short-chain dehydrogenase
FRAAL0357	422435	423043	_	Transcriptional regulator, TetR-family
FRAAL0378	445636	446754	_	putative acyl-CoA dehydrogenase
FRAAL0385	455612	456700	_	putative luciferase-family oxidoreductase
FRAAL0387	457062	457508	_	conserved hypothetical protein
FRAAL0393	462399	462824	_	MutT/nudix family protein
FRAAL0400	470336	471010	_	NIPSNAP domain containing protein
FRAAL0404	473598	474623	_	hypothetical protein
FRAAL0452	519064	521865	_	CRISPR-associated endonuclease/helicase Cas3
FRAAL0474	542048	542707	_	putative Transposase
FRAAL0475	542753	543079	_	hypothetical protein; putative signal peptide
FRAAL0476	543271	543822	_	Putative acetyltransferase
FRAAL0482	547196	548044	_	Lysophospholipase
FRAAL0520	582116	582394	_	hypothetical protein
FRAAL0554	613691	614164	_	putative MarR-family transcriptional regulator
FRAAL0563	621916	622140	_	hypothetical protein
FRAAL0566	624133	625059	_	putative oxidoreductase
FRAAL0586	643037	643738	ssuB	alkanesulfonate transport protein (ABC superfamily, atp_bind)
FRAAL0587	643813	644616	ssuC	alkanesulfonate transport protein (ABC superfamily, membrane)
FRAAL0589	644899	645867	_	putative alkanesulfonate transport protein (ABC superfamily)
FRAAL0590	646191	647117	_	putative taurine dioxygenase
FRAAL0592	647507	648631	_	putative ROK-family transcriptional regulator
FRAAL0623	684144	684575	_	Putative transcriptional regulator
FRAAL0662	722763	723911	_	Heat shock protein DnaJ-like
FRAAL0710	771743	773248	_	hypothetical protein; putative signal peptide
FRAAL0716	777869	778285	_	hypothetical protein
FRAAL0735	793927	795675	_	putative acyl-CoA synthetase (long-chain-fatty-acid--CoA ligase)
FRAAL0771	836225	840175	_	putative signaling protein with a PAS domain
FRAAL0780	847610	848044	_	putative ribokinase (C-terminal part)
FRAAL0833	896021	896683	_	conserved hypothetical protein
FRAAL0873	939757	940668	_	hypothetical protein
FRAAL0874	940959	941405	_	putative transcriptional regulator
FRAAL0896	963330	963599	_	Putative pyrophosphorylase
FRAAL0937	1004068	1004736	_	Putative hydrolase (partial)
FRAAL0947	1010461	1010562	_	conserved protein of unknown function
FRAAL0958	1020600	1021478	_	putative sugar transport system permease protein
FRAAL0959	1021475	1022446	_	putative permease protein of sugar ABC transporter precursor
FRAAL0961	1023814	1025088	_	putative sugar transport ATP-hydrolyzing subunit (partial match)
FRAAL0995	1062102	1063748	_	hypothetical protein; putative membrane protein
FRAAL1016	1086492	1086680	_	hypothetical protein
FRAAL1143	1207861	1211076	_	conserved membrane protein of unknown function
FRAAL1172	1244606	1245859	_	Ribonuclease
FRAAL1174	1247415	1248791	_	conserved hypothetical protein; putative membrane protein
FRAAL1218	1296111	1297640	_	hypothetical protein; putative XYPPX repeats
FRAAL1256	1345820	1348627	_	hypothetical protein; putative membrane protein; putative ATP-binding region, ATPase-like domains
FRAAL1282	1379834	1380352	_	Putative merR-family transcriptional regulator
FRAAL1283	1380562	1381887	ahcY	Adenosylhomocysteinase (S-adenosyl-L-homocysteine hydrolase) (AdoHcyase)
FRAAL1295	1397391	1397840	_	F420-dependent oxidoreductase
FRAAL1307	1411393	1412250	_	Conserved protein of unknown function
FRAAL1328	1432458	1433006	_	Putative RNA polymerase ECF-subfamily sigma factor
FRAAL1347	1454328	1455026	_	transcriptional regulator, tetR family
FRAAL1360	1470342	1470527	_	Protein of unknown function
FRAAL1365	1474802	1475443	_	conserved membrane protein of unknown function
FRAAL1384	1488960	1489772	_	hypothetical protein
FRAAL1391	1496547	1497299	_	conserved protein of unknown function
FRAAL1395	1499910	1500170	_	hypothetical protein
FRAAL1445	1548865	1549098	_	hypothetical protein; putative signal peptide
FRAAL1507	1610195	1610572	_	Conserved secreted protein of unknown function
FRAAL1515	1616812	1617387	_	hypothetical protein; putative signal peptide
FRAAL1591	1711883	1715062	_	putative oxidoreductase
FRAAL1611	1733769	1734800	_	Putative FMN-dependnent oxidoreductase
FRAAL1614	1736409	1737476	_	hypothetical protein
FRAAL1615	1737506	1737823	_	conserved hypothetical protein
FRAAL1616	1737891	1739138	_	conserved hypothetical protein; putative Protein kinase domain
FRAAL1620	1742123	1742959	_	conserved hypothetical protein; putative signal peptide
FRAAL1637	1757918	1758949	_	alcohol dehydrogenase
FRAAL1641	1764304	1765128	_	putative enoyl-CoA hydratase/isomerase
FRAAL1650	1769889	1770377	_	hypothetical protein
FRAAL1651	1770295	1771086	_	Putative arsenate reductase
FRAAL1656	1773708	1774622	_	Enoyl-CoA hydratase
FRAAL1658	1775310	1776332	_	Two-component system response regulator, C-terminal effector domain of the bipartite response regulators
FRAAL1659	1776329	1777600	_	Two-component system regulator, GAF domain
FRAAL1660	1777623	1778819	_	Acyl-CoA dehydrogenase
FRAAL1661	1779104	1779652	_	Conserved protein of unknown function; snoAL and NTF domains
FRAAL1662	1779701	1780270	_	Conserved protein of unknown function; putative NTF2-like and Rhodopsin-like GPCR domains
FRAAL1663	1780372	1782030	lcfB	Long-chain-fatty-acid--CoA ligase
FRAAL1664	1782156	1782641	_	Flavin reductase domain protein, FMN-binding protein
FRAAL1665	1782694	1784289	aldH	Acetaldehyde dehydrogenase
FRAAL1666	1784249	1785430	fadE	Acyl-CoA dehydrogenase
FRAAL1667	1785443	1787200	accD	acetyl/propionyl CoA carboxylase, beta subunit
FRAAL1668	1787206	1789308	accC	Acetyl-/propionyl-coenzyme A carboxylase alpha chain [Includes: Biotin carboxylase; Biotin carboxyl carrier protein (BCCP)]
FRAAL1683	1813299	1814228	_	Putative zinc-binding oxidoreductase
FRAAL1710	1846684	1847937	_	Putative ATP/GTP binding protein
FRAAL1758	1888058	1888417	_	hypothetical protein
FRAAL1784	1918745	1918990	_	hypothetical protein
FRAAL1785	1919039	1919887	_	conserved hypothetical protein; putative Transglutaminase-like domain
FRAAL1786	1919989	1920543	_	hypothetical protein
FRAAL1835	1976287	1976541	_	hypothetical protein
FRAAL1867	2018978	2019493	_	hypothetical protein
FRAAL1893	2050495	2051625	_	hypothetical protein
FRAAL1894	2051451	2053136	_	hypothetical protein
FRAAL1897	2056683	2057063	_	conserved hypothetical protein
FRAAL1945	2113835	2114227	_	hypothetical protein; putative signal peptide
FRAAL1954	2120548	2123058	_	hypothetical protein; putative Sensory box/GGDEF family protein
FRAAL1956	2123854	2124789	_	putative Quinone oxidoreductase
FRAAL1959	2126191	2127573	_	putative glycosyltransferase (N-glycosyltransferase) (N-glycosyl transferase NGT)
FRAAL2000	2169064	2169357	_	hypothetical protein
FRAAL2015	2181714	2182955	_	hypothetical protein; putative NUDIX domain
FRAAL2040	2213185	2214417	_	Putative glycosyl transferase
FRAAL2051	2226369	2228156	_	Nucleoside-diphosphate-sugar epimerase, SAM domain
FRAAL2075	2258875	2261595	valS	Valyl-tRNA synthetase
FRAAL2090	2277444	2278721	_	Putative RTX toxins and related Ca2+-binding protein
FRAAL2142	2338845	2339186	_	hypothetical protein
FRAAL2181	2386999	2388141	_	Putative methyltransferase (partial match)
FRAAL2204	2415620	2415886	_	putative membrane protein
FRAAL2241	2446828	2450469	_	Putative serine/threonine protein kinase
FRAAL2311	2519979	2520923	purU	formyltetrahydrofolate hydrolase
FRAAL2327	2540180	2540614	_	putative MerR-family transcriptional regulator
FRAAL2338	2556204	2556824	_	hypothetical protein
FRAAL2340	2557781	2558362	_	conserved hypothetical protein
FRAAL2349	2573783	2574739	_	Putative sugar kinase
FRAAL2359	2586449	2587117	_	Putative tetR-family transcriptional regulator
FRAAL2360	2587361	2588845	_	Putative transmembrane efflux protein
FRAAL2363	2591607	2593232	_	putative ABC transporter ATP-binding protein; putative galactose-binding domain
FRAAL2388	2614407	2614790	hypA1	Hydrogenase nickel incorporation protein hypA
FRAAL2389	2614909	2615688	hypB1	hydrogenase-3 accessory protein for metallocenter assembly with P-loop containing NTP hydrolase domain
FRAAL2390	2615884	2617422	_	conserved hypothetical protein
FRAAL2391	2617419	2617943	hupD1	Hydrogenase maturation protein hupD
FRAAL2392	2617962	2619041	hupS1	uptake hydrogenase small subunit precursor (Hydrogenlyase) (Membrane-bound hydrogenase small subunit)
FRAAL2393	2619041	2620834	hupL1	Uptake hydrogenase large subunit (Hydrogenlyase) (Membrane-bound hydrogenase large subunit)
FRAAL2394	2620947	2621489	_	Thioredoxin-like protein
FRAAL2395	2621486	2622343	_	conserved protein of unknown function
FRAAL2396	2622397	2622606	_	hypothetical protein
FRAAL2428	2649094	2649609	_	putative NADH dehydrogenase/NAD(P)H nitroreductase
FRAAL2432	2651458	2651682	_	hypothetical protein
FRAAL2435	2654768	2655430	_	putative acyl carrier protein phosphodiesterase 1 (ACP phosphodiesterase 1)
FRAAL2479	2697744	2698847	_	putative monooxygenase
FRAAL2480	2698844	2700802	_	putative ABC transporter ATP-binding protein
FRAAL2481	2700795	2702645	_	putative antibiotic ABC transporter ATP-binding protein
FRAAL2492	2714534	2715187	_	putative TetR-family transcriptional regulator
FRAAL2513	2734026	2735231	_	Putative Acyl-CoA dehydrogenase
FRAAL2514	2735270	2736421	_	putative beta-ketoadipyl CoA thiolase with thiolase-like domain
FRAAL2519	2739295	2740122	_	Putative short-chain dehydrogenase
FRAAL2525	2743899	2744792	_	Putative short-chain dehydrogenase
FRAAL2625	2870775	2871917	_	Acyl-CoA dehydrogenase, long-chain specific
FRAAL2634	2879472	2880542	_	Putative amidohydrolase (upregulated upon contact with naphtenic acid)
FRAAL2829	3052405	3053697	_	putative acyl-CoA dehydrogenase
FRAAL2831	3054629	3055339	_	3-hydroxyacyl-CoA dehydrogenase
FRAAL2837	3063663	3064883	_	hypothetical protein
FRAAL2908	3144301	3144957	_	hypothetical protein
FRAAL2910	3147115	3148482	_	UDP-glucuronosyltransferase
FRAAL2928	3171890	3172174	_	Putative HNH endonuclease
FRAAL2996	3272276	3272470	_	Ferredoxin
FRAAL3025	3299097	3299528	gvpA	Gas vesicle protein A
FRAAL3026	3299630	3300352	gvpF	Gas vesicle protein F
FRAAL3028	3301047	3302054	_	Polyketide cyclase in gvp synton
FRAAL3029	3302167	3302649	_	conserved hypothetical protein
FRAAL3030	3302661	3303101	_	Transcriptional regulator, ArsR family
FRAAL3032	3303988	3305496	_	conserved hypothetical protein
FRAAL3034	3306387	3306974	_	conserved hypothetical protein; putative membrane protein
FRAAL3039	3311671	3312699	pdhA	Pyruvate dehydrogenase E1 component, alpha subunit
FRAAL3040	3312696	3313706	pdhB	Pyruvate dehydrogenase, beta subunit (Lipoamide). (pdhB-2)
FRAAL3041	3313766	3313996	_	putative Dihydrolipoamide acyltransferases
FRAAL3050	3324505	3325218	_	hypothetical protein
FRAAL3074	3346696	3347661	ddlA	D-alanine--D-alanine ligase B
FRAAL3075	3347735	3348925	_	Aminotransferase
FRAAL3091	3365282	3366130	_	Branched-chain amino acid ABC transporter, ATP-binding protein
FRAAL3116	3385004	3385582	_	conserved hypothetical protein; putative oxidoreductase activity
FRAAL3141	3412771	3414414	_	Protein of unknown function; putative His-Me finger endonucleases domain
FRAAL3148	3421985	3422821	scoA	succinyl-CoA:3-ketoacid-coenzyme A transferase subunit A (Succinyl CoA:3-oxoacid CoA-transferase) (OXCT A)
FRAAL3238	3521962	3522543	_	hypothetical protein
FRAAL3250	3534207	3535754	_	Putative efflux membrane protein
FRAAL3286	3573523	3573789	_	hypothetical protein
FRAAL3298	3586214	3587053	_	putative carveol dehydrogenase ((+)-trans-carveol dehydrogenase) (CDH)
FRAAL3340	3621592	3622332	ssuB	Aliphatic sulfonates transport ATP-binding protein ssuB
FRAAL3387	3671344	3672951	_	Cyclohexanone monooxygenase
FRAAL3411	3695178	3696641	aldH	Aminobutyraldehyde dehydrogenase
FRAAL3415	3698934	3700385	_	hypothetical protein; putative HNH endonuclease domain
FRAAL3416	3700529	3701698	_	Putative Acyl-CoA dehydrogenase
FRAAL3417	3701792	3702430	_	putative Transcriptional regulator
FRAAL3422	3707664	3708590	_	putative short-chain dehydrogenase/reductase
FRAAL3464	3753291	3754517	_	Acyl-CoA dehydrogenase
FRAAL3484	3774586	3775482	_	Enoyl-CoA hydratase
FRAAL3512	3805159	3806751	_	Putative fatty-acid--CoA ligase
FRAAL3513	3806748	3807923	_	Putative acyl-CoA dehydrogenase
FRAAL3514	3807920	3809206	_	putative acyl-CoA dehydrogenase
FRAAL3515	3809497	3810309	_	putative oxidoreductase, short-chain dehydrogenase/reductase family
FRAAL3518	3812860	3813630	_	3-hydroxyacyl-CoA dehydrogenase type II (Short-chain type dehydrogenase/reductase)
FRAAL3539	3839288	3840040	_	putative oxidoreductase, NAD(P)-binding domain
FRAAL3553	3853255	3854721	_	Putative acyl-CoA synthetase, long- chain fatty acid:CoA ligase
FRAAL3560	3861516	3862277	_	putative 3-oxoacyl-[acyl-carrier protein] reductase
FRAAL3574	3872399	3872962	_	hypothetical protein; putative domain
FRAAL3610	3903567	3904298	_	Putative oxidoreductase; (Related to short-chain alcohol dehydrogenases)
FRAAL3611	3904511	3905029	_	Putative MarR-family transcriptional regulator
FRAAL3620	3915729	3916526	_	hypothetical protein; putative NAD(P)-binding Rossmann-fold domain
FRAAL3621	3916792	3917361	_	putative TetR-family transcriptional regulator
FRAAL3638	3929678	3930451	_	putative short chain oxidoreductase
FRAAL3642	3932425	3933639	_	Putative 3-ketoacyl-acyl carrier protein oxidoreductase (partial match)
FRAAL3658	3943971	3946256	_	hypothetical protein; putative membrane protein
FRAAL3661	3947660	3948895	_	putative Epoxide hydrolase
FRAAL3686	3965721	3966575	_	putative Methylenetetrahydrofolate reductase
FRAAL3693	3972373	3973158	_	putative lipoprotein
FRAAL3695	3974029	3974673	_	Putative secreted protein (partial)
FRAAL3697	3975980	3976789	_	putative methyltransferase
FRAAL3703	3980982	3981830	_	conserved hypothetical protein
FRAAL3704	3981742	3982344	_	putative TetR-family transcriptional regulator
FRAAL3723	4001413	4002204	_	putative Thymidylate kinase (dTMP kinase)
FRAAL3735	4012656	4013012	_	Putative ArsR-family transcriptional regulator
FRAAL3755	4026725	4027288	_	Hypothetical protein
FRAAL3795	4070112	4070708	_	putative TetR-family transcriptional regulator
FRAAL3799	4075323	4076087	_	Enoyl-CoA hydratase
FRAAL3811	4090826	4091698	_	putative ABC-type uncharacterized transport system, substrate-binding protein, membrane component
FRAAL3813	4092636	4093436	_	ABC transporter ATP-binding protein
FRAAL3825	4103582	4103776	_	Putative ferredoxin (partial)
FRAAL3836	4114604	4115446	_	putative O-methyltransferase involved in polyketide biosynthesis
FRAAL3853	4129974	4130591	_	Transcriptional regulator, TetR family
FRAAL3854	4130789	4131838	adhA	NADP-dependent alcohol dehydrogenase
FRAAL3878	4165574	4166740	_	putative acyl-CoA dehydrogenase
FRAAL3898	4189025	4189429	_	hypothetical protein
FRAAL3905	4199935	4200888	_	putative ABC-transport protein, ATP-binding component
FRAAL3906	4201068	4201889	_	putative integral membrane transport protein
FRAAL3907	4201913	4202698	_	putative ABC-type uncharacterized transport system, permease component
FRAAL3953	4249371	4249811	_	hypothetical membrane protein
FRAAL3961	4260931	4262001	_	putative Trypsin-like serine proteases
FRAAL3967	4264883	4265839	_	putative methyltransferase
FRAAL3970	4267938	4268750	_	putative repressor
FRAAL3971	4268933	4270000	_	putative short-chain acyl dehydrogenase
FRAAL3989	4291616	4292725	_	putative dolichyl-phosphate beta-glucosyltransferase
FRAAL4021	4325363	4326607	_	putative Sigma factor PP2C-like phosphatases
FRAAL4022	4326796	4332276	_	Putative two component sensor serine/threonine kinase
FRAAL4070	4375090	4378215	_	putative type 1 polyketide synthase
FRAAL4087	4422039	4422824	_	putative dipeptide transport protein (ABC superfamily, membrane)
FRAAL4088	4422958	4423875	_	ABC transporter permease
FRAAL4159	4495379	4497115	fraA	2,3-dihydroxybenzoate-AMP ligase, frankobactine synthesis
FRAAL4160	4497112	4502700	fraB	Non-ribosomal peptide synthase, salicylic acid adenylation, frankobactine synthesis
FRAAL4162	4503128	4504123	_	Putative iron-siderophore uptake system transmembrane component (ABC superfamily, membrane)
FRAAL4163	4504276	4505322	_	Putative iron-siderophore uptake system transmembrane component (ABC superfamily, membrane)
FRAAL4180	4542761	4543153	_	conserved hypothetical protein
FRAAL4181	4543266	4543820	_	conserved hypothetical protein
FRAAL4186	4546467	4548737	_	Putative exodeoxyribonuclease V
FRAAL4213	4578023	4578811	_	Putative taurine dioxygenase
FRAAL4222	4588626	4589168	_	conserved hypothetical protein; putative signal peptide
FRAAL4266	4630336	4631421	_	putative luciferase-family oxidoreductase
FRAAL4294	4653546	4654313	_	hypothetical protein; putative signal peptide
FRAAL4307	4661749	4662447	copC	Copper resistance protein
FRAAL4320	4685412	4686725	_	putative hydroxylase
FRAAL4321	4686957	4687166	_	hypothetical glycine-rich protein
FRAAL4364	4738725	4739636	_	putative RpiR familytranscriptional regulator with phosphosugar-binding domain
FRAAL4367	4742592	4743533	_	Putative cAMP phosphodiesterase
FRAAL4399	4779489	4780715	_	putative enoyl-CoA hydratase/isomerase
FRAAL4427	4814830	4815639	_	Putative short-chain oxidoreductase
FRAAL4437	4824109	4824558	_	hypothetical protein
FRAAL4446	4832058	4833722	_	putative ABC transporter dipeptide/oligopeptide binding protein
FRAAL4447	4833719	4834807	_	Putative ABC-type dipeptide/oligopeptide transport system, permease component
FRAAL4448	4834939	4835730	_	Putative dipeptide/oligopeptide ABC transporter permease
FRAAL4450	4837586	4838716	_	putative Monomeric sarcosine oxidase (MSOX)
FRAAL4498	4884005	4884364	_	hypothetical protein
FRAAL4531	4919186	4920340	_	putative transcription regulator
FRAAL4568	4958106	4959209	_	Putative ABC transporter, ATP-binding subunit
FRAAL4648	5039859	5041592	_	Salicyl-AMP ligase
FRAAL4710	5097449	5098309	_	Putative oxidoreductase, short-chain alcohol dehydrogenase family
FRAAL4713	5100184	5101143	_	Putative enoyl-CoA hydratase/isomerase
FRAAL4715	5101895	5102488	_	Putative transcriptional regulator of the TetR family
FRAAL4716	5102637	5103398	_	Putative oxidoreductase
FRAAL4728	5120334	5120582	_	hypothetical protein
FRAAL4730	5121133	5122752	_	Putative permease of the major facilitator superfamily
FRAAL4738	5127794	5131564	_	Putative LuxR-family transcriptional regulator
FRAAL4741	5132804	5133565	_	conserved hypothetical protein
FRAAL4742	5133772	5134623	_	Putative flavin-dependent oxidoreductase
FRAAL4747	5139365	5140288	_	Putative stress-inducible protein; putative adenine nucleotide-binding domain
FRAAL4755	5147703	5148992	_	putative membrane phosphatase
FRAAL4764	5157858	5160299	_	conserved hypothetical protein; putative Formyl-CoA transferase
FRAAL4765	5160385	5162766	_	Putative enoyl-CoA hydratase
FRAAL4766	5162773	5163621	_	Putative enoyl-CoA hydratase/isomerase
FRAAL4767	5163740	5164579	_	putative acyl-CoA thioesterase
FRAAL4777	5174759	5175685	_	Putative oxidoreductase
FRAAL4781	5178512	5179087	_	Acyl-coenzyme A thioesterase
FRAAL4782	5179208	5179780	_	Putative acyl-coenzyme A thioesterase
FRAAL4791	5189285	5190373	_	Putative monooxigenase.
FRAAL4795	5194588	5195526	_	Putative ATP-binding component of an ABC transporter protein (partial)
FRAAL4797	5196418	5197452	_	Putative dipeptide transport protein of the ABC superfamily, membrane component
FRAAL4798	5197595	5199163	_	Putative dipeptide ABC transporter precursor, membrane component
FRAAL4803	5203291	5203914	_	Putative TetR family transcriptional regulator
FRAAL4830	5226751	5227884	ssuD	alkanesulfonate monooxygenase, FMNH(2)-dependent
FRAAL4832	5229094	5230455	_	putative monooxygenase
FRAAL4833	5230452	5231954	_	Putative monooxygenase
FRAAL4835	5233157	5234056	_	dipeptide/oligopeptide transport protein of the ABC superfamily, ATP-binding component
FRAAL4836	5234053	5234937	oppD	oligopeptide transport protein of the ABC superfamily, ATP-binding component
FRAAL4837	5234934	5235986	dppC	ABC-type dipeptide/oligopeptide/nickel transport systems, permease component
FRAAL4838	5235983	5236933	dppB	ABC-type dipeptide/oligopeptide/nickel transport systems, permease component
FRAAL4839	5236980	5238500	_	ABC peptide transporter; membrane component
FRAAL4847	5245909	5246877	_	putative zinc-binding NADP-dependent dehydrogenase
FRAAL4852	5251721	5252518	_	Putative transcriptional regulator (GntR-family)
FRAAL4879	5280485	5281630	_	amidohydrolase
FRAAL4881	5283664	5284275	_	putative Transcriptional regulator
FRAAL4895	5296328	5296780	_	putative cation transporter regulator
FRAAL4909	5320755	5321405	_	MutT/nudix family protein
FRAAL5013	5441040	5442581	_	hypothetical protein
FRAAL5020	5454412	5454918	_	hypothetical protein
FRAAL5040	5472936	5473502	_	Putative acetyltransferase protein
FRAAL5041	5473499	5474710	_	putative HTH-type transcriptional regulator
FRAAL5067	5498299	5499888	_	putative membrane protein
FRAAL5068	5499885	5500880	_	Putative membrane protein (partial match)
FRAAL5069	5500873	5505822	_	conserved hypothetical protein; putative coiled-coil domains
FRAAL5100	5536447	5536683	_	hypothetical protein
FRAAL5260	5701681	5703093	gltX	Glutamyl-tRNA synthetase (Glutamate--tRNA ligase)
FRAAL5285	5730463	5731536	_	Putative amidohydrolase
FRAAL5289	5734803	5736635	_	Putative Diguanylate cyclase with PAS/PAC sensor
FRAAL5294	5743502	5744599	_	Putative iron-siderophore uptake system ATP-binding component
FRAAL5341	5798506	5800242	_	putative oxidoreductase
FRAAL5342	5800268	5802721	_	hypothetical protein; putative DNA helicase II homolog
FRAAL5351	5806376	5808145	_	Putative Na+/H+ antiporter; putative membrane protein
FRAAL5352	5808100	5809557	_	Putative regulatory protein
FRAAL5360	5814786	5815844	_	hypothetical protein; putative signal peptide
FRAAL5361	5815795	5816559	_	hypothetical protein; putative sortase domain
FRAAL5377	5827481	5828443	_	putative monooxygenase
FRAAL5389	5842118	5843140	_	putative ABC transporter permease protein
FRAAL5476	5921166	5922083	_	conserved hypothetical protein
FRAAL5483	5930092	5930880	echA	Enoyl-CoA hydratase
FRAAL5507	5953699	5955843	_	hypothetical protein
FRAAL5508	5955848	5956744	_	hypothetical protein; putative ''Winged helix'' DNA-binding domain
FRAAL5524	5973214	5973957	_	conserved hypothetical protein; putative integral membrane protein; putative N-(5-amino-5-carboxypentanoyl)-L-cysteinyl-D-valine synthase
FRAAL5526	5976057	5977103	_	putative aldoketoreductase
FRAAL5531	5980024	5980212	_	hypothetical protein
FRAAL5572	6022912	6025518	_	Putative transcriptional regulator
FRAAL5583	6035274	6036254	_	CRISPR-associated endonuclease Cas1 HMARI/TNEAP subtype (Hmari)
FRAAL5586	6037562	6038278	_	Hypothetical protein
FRAAL5599	6044871	6045572	_	putative short chain oxidoreductase
FRAAL5605	6049437	6050432	_	Transcriptional regulator (AraC-family)
FRAAL5610	6053610	6056123	_	hypothetical protein
FRAAL5625	6073807	6075528	pha	Poly(3-hydroxybutyrate) depolymerase
FRAAL5628	6078867	6080012	_	Hypothetical protein; putative TolB protein precursor
FRAAL5640	6095560	6096894	_	Conserved hypothetical protein; putative signal peptide
FRAAL5650	6105098	6107560	_	conserved hypothetical protein; putative membrane protein
FRAAL5678	6141036	6141479	_	Molybdopterin-guanine dinucleotide biosynthesis protein mobA
FRAAL5757	6240667	6241908	_	conserved hypothetical protein
FRAAL5761	6246528	6246719	_	hypothetical protein
FRAAL5812	6294770	6294967	rpmB	50S ribosomal protein L28-1
FRAAL5939	6439304	6439438	_	conserved hypothetical protein
FRAAL6004	6512020	6512172	_	Conserved protein of unknown function
FRAAL6007	6513803	6513913	_	hypothetical protein
FRAAL6089	6605588	6608836	_	Trypsin-like serine/cysteine peptidase
FRAAL6090	6609158	6609913	_	hypothetical protein
FRAAL6137	6660392	6661453	_	Putative ribosylglycoyhydrolase
FRAAL6148	6672310	6672576	xseB	Exodeoxyribonuclease VII (small subunit)
FRAAL6210	6735920	6739129	leuS	Leucyl-tRNA synthetase (Leucine--tRNA ligase)
FRAAL6216	6745285	6745992	_	Hypothetical protein; putative repressor
FRAAL6217	6746087	6746563	_	hypothetical protein; putative Dimeric alpha+beta barrel domain
FRAAL6268	6807173	6807766	_	putative membrane protein
FRAAL6270	6807763	6808506	_	hypothetical protein; putative signal peptide
FRAAL6271	6808706	6809137	_	hypothetical protein
FRAAL6275	6810505	6810918	_	conserved hypothetical protein
FRAAL6316	6857704	6858300	_	hypothetical protein
FRAAL6386	6940019	6940630	_	putative two-component system response regulator
FRAAL6387	6940686	6941933	_	putative two-component system sensor kinase
FRAAL6389	6942090	6942317	_	conserved hypothetical protein; Putative membrane protein (partial)
FRAAL6411	6960410	6963772	_	hypothetical protein; putative serine/threonine-protein kinase
FRAAL6428	6989158	6989946	_	Transcriptional regulator (HTH-type)
FRAAL6493	7061153	7061851	_	hypothetical protein
FRAAL6496	7063051	7063890	_	hypothetical protein
FRAAL6501	7069164	7069778	_	hypothetical protein; putative signal peptide
FRAAL6511	7083945	7084799	_	Hypothetical protein
FRAAL6516	7088393	7090576	_	hypothetical protein; putative membrane protein
FRAAL6570	7149062	7149535	_	hypothetical protein; putative TONB Box domain
FRAAL6572	7150072	7150932	_	hypothetical protein
FRAAL6613	7196478	7196978	_	Putative HTH-type transcriptional regulator
FRAAL6615	7197214	7198716	_	putative membrane transport protein
FRAAL6682	7280297	7281778	_	Conserved hypothetical protein; putative Metallo-dependent phosphatase domain
FRAAL6715	7323709	7324662	_	Hypothetical protein; putative Protein kinase-like domain
FRAAL6717	7326356	7328869	_	conserved hypothetical protein; putative signal peptide
FRAAL6804	7411869	7412519	nifZ	NifZ protein
FRAAL6820	7425925	7426512	_	putative methyltransferase
FRAAL6827	7431187	7431972	_	acyl carrier protein (partial match)
FRAL6231	6787064	6787216	_	hypothetical protein
Genes of Frankia ACN14a, QA3, CpI1, ARgP5
Without Homologs in AgKG'84/4
Homology constraints: minLrap � 0.8 ; maxLrap � 0 ; Identity � 50%
409 results
Label	Begin	End	Gene	Product
FRAAL0115	117066	117680	_	Putative MarR-family transcriptional regulator
FRAAL0119	119716	120345	_	hypothetical protein
FRAAL0158	153451	154317	_	hypothetical protein
FRAAL0159	154347	154592	_	hypothetical protein
FRAAL0160	154655	154915	_	hypothetical protein
FRAAL0175	173059	173580	_	putative transcriptional regulator
FRAAL0176	173759	175267	_	putative membrane transport protein
FRAAL0200	196889	198448	_	NAD+-dependent betaine aldehyde dehydrogenase
FRAAL0275	294666	294854	_	conserved hypothetical protein
FRAAL0277	295497	296351	surE	acid phosphatase SurE, survival protein.
FRAAL0279	299190	300632	_	conserved hypothetical protein
FRAAL0280	300629	303331	_	serine/threonine protein phosphatase
FRAAL0290	309655	310023	_	hypothetical protein
FRAAL0293	312840	314888	thrS	Threonyl-tRNA synthetase (Threonine--tRNA ligase)
FRAAL0317	338179	339879	_	conserved hypothetical protein; putative endonuclease domain.
FRAAL0321	344209	344997	_	short-chain dehydrogenase, SDR family.
FRAAL0351	412186	413781	_	hypothetical protein; putative signal peptide; galactose oxidase domain
FRAAL0356	421393	422292	_	putative short-chain dehydrogenase
FRAAL0357	422435	423043	_	Transcriptional regulator, TetR-family
FRAAL0378	445636	446754	_	putative acyl-CoA dehydrogenase
FRAAL0385	455612	456700	_	putative luciferase-family oxidoreductase
FRAAL0387	457062	457508	_	conserved hypothetical protein
FRAAL0389	458643	459254	_	Putative TetR-family transcriptional regulator (partial match)
FRAAL0393	462399	462824	_	MutT/nudix family protein
FRAAL0400	470336	471010	_	NIPSNAP domain containing protein
FRAAL0404	473598	474623	_	hypothetical protein
FRAAL0444	511857	512345	_	putative Site-specific recombinase, phage integrase family
FRAAL0452	519064	521865	_	CRISPR-associated endonuclease/helicase Cas3
FRAAL0476	543271	543822	_	Putative acetyltransferase
FRAAL0481	545885	546862	_	putative integrase XerD family protein (fragment)
FRAAL0482	547196	548044	_	Lysophospholipase
FRAAL0483	548111	549397	_	Cytochrome P450
FRAAL0485	550001	550360	_	conserved hypothetical protein
FRAAL0486	550357	550776	_	conserved hypothetical protein
FRAAL0487	550805	553048	_	putative sensor-like histidine kinase
FRAAL0522	583558	583713	_	hypothetical protein
FRAAL0564	622164	622292	_	hypothetical protein
FRAAL0566	624133	625059	_	putative oxidoreductase
FRAAL0586	643037	643738	ssuB	alkanesulfonate transport protein (ABC superfamily, atp_bind)
FRAAL0587	643813	644616	ssuC	alkanesulfonate transport protein (ABC superfamily, membrane)
FRAAL0589	644899	645867	_	putative alkanesulfonate transport protein (ABC superfamily)
FRAAL0590	646191	647117	_	putative taurine dioxygenase
FRAAL0592	647507	648631	_	putative ROK-family transcriptional regulator
FRAAL0623	684144	684575	_	Putative transcriptional regulator
FRAAL0662	722763	723911	_	Heat shock protein DnaJ-like
FRAAL0668	729062	729706	tmk	Thymidylate kinase (dTMP kinase)
FRAAL0678	738083	739708	glnA2	Glutamine synthetase (Glutamate--ammonia ligase)
FRAAL0710	771743	773248	_	hypothetical protein; putative signal peptide
FRAAL0716	777869	778285	_	hypothetical protein
FRAAL0735	793927	795675	_	putative acyl-CoA synthetase (long-chain-fatty-acid--CoA ligase)
FRAAL0780	847610	848044	_	putative ribokinase (C-terminal part)
FRAAL0873	939757	940668	_	hypothetical protein
FRAAL0874	940959	941405	_	putative transcriptional regulator
FRAAL0896	963330	963599	_	Putative pyrophosphorylase
FRAAL0951	1013436	1014299	_	Putative SAM-dependent methyltransferase
FRAAL0952	1014265	1014786	_	Histone macro-H2A1-related protein
FRAAL0958	1020600	1021478	_	putative sugar transport system permease protein
FRAAL0959	1021475	1022446	_	putative permease protein of sugar ABC transporter precursor
FRAAL0961	1023814	1025088	_	putative sugar transport ATP-hydrolyzing subunit (partial match)
FRAAL0995	1062102	1063748	_	hypothetical protein; putative membrane protein
FRAAL1009	1080832	1081092	_	hypothetical protein
FRAAL1016	1086492	1086680	_	hypothetical protein
FRAAL1021	1091202	1091666	_	putative Sirohydrochlorin cobaltochelatase
FRAAL1172	1244606	1245859	_	Ribonuclease
FRAAL1174	1247415	1248791	_	conserved hypothetical protein; putative membrane protein
FRAAL1256	1345820	1348627	_	hypothetical protein; putative membrane protein; putative ATP-binding region, ATPase-like domains
FRAAL1291	1394183	1394662	_	putative ATP binding protein
FRAAL1295	1397391	1397840	_	F420-dependent oxidoreductase
FRAAL1328	1432458	1433006	_	Putative RNA polymerase ECF-subfamily sigma factor
FRAAL1347	1454328	1455026	_	transcriptional regulator, tetR family
FRAAL1462	1569848	1570174	hiuH	Uric acid degradation bifunctional protein TTL [Includes: 2-oxo-4-hydroxy-4-carboxy-5-ureidoimidazoline decarboxylase ; 5-hydroxyisourate hydrolase]
FRAAL1507	1610195	1610572	_	Conserved secreted protein of unknown function
FRAAL1510	1612348	1612668	_	hypothetical protein; putative Dimeric alpha+beta barrel domain
FRAAL1513	1614894	1615340	_	conserved hypothetical protein; putative ''Winged helix'' DNA-binding and cytochrome C domains
FRAAL1515	1616812	1617387	_	hypothetical protein; putative signal peptide
FRAAL1529	1627700	1628116	_	conserved protein of unknown function; putative coiled-coil domain
FRAAL1591	1711883	1715062	_	putative oxidoreductase
FRAAL1603	1726989	1727618	_	hypothetical protein; putative SMAD/FHA domain
FRAAL1611	1733769	1734800	_	Putative FMN-dependnent oxidoreductase
FRAAL1612	1734941	1735807	_	hypothetical protein; putative membrane protein
FRAAL1621	1743056	1743517	_	Putative marR-family transcriptional regulator
FRAAL1637	1757918	1758949	_	alcohol dehydrogenase
FRAAL1641	1764304	1765128	_	putative enoyl-CoA hydratase/isomerase
FRAAL1650	1769889	1770377	_	hypothetical protein
FRAAL1656	1773708	1774622	_	Enoyl-CoA hydratase
FRAAL1658	1775310	1776332	_	Two-component system response regulator, C-terminal effector domain of the bipartite response regulators
FRAAL1659	1776329	1777600	_	Two-component system regulator, GAF domain
FRAAL1660	1777623	1778819	_	Acyl-CoA dehydrogenase
FRAAL1661	1779104	1779652	_	Conserved protein of unknown function; snoAL and NTF domains
FRAAL1662	1779701	1780270	_	Conserved protein of unknown function; putative NTF2-like and Rhodopsin-like GPCR domains
FRAAL1663	1780372	1782030	lcfB	Long-chain-fatty-acid--CoA ligase
FRAAL1664	1782156	1782641	_	Flavin reductase domain protein, FMN-binding protein
FRAAL1665	1782694	1784289	aldH	Acetaldehyde dehydrogenase
FRAAL1666	1784249	1785430	fadE	Acyl-CoA dehydrogenase
FRAAL1667	1785443	1787200	accD	acetyl/propionyl CoA carboxylase, beta subunit
FRAAL1683	1813299	1814228	_	Putative zinc-binding oxidoreductase
FRAAL1684	1814404	1815987	_	hypothetical protein; putative IMP dehydrogenase / GMP reductase domain
FRAAL1685	1816556	1818718	_	hypothetical protein; putative IMP dehydrogenase / GMP reductase domain
FRAAL1687	1824894	1825961	_	hypothetical protein
FRAAL1705	1843345	1844118	_	Putative PIRIN-like protein
FRAAL1710	1846684	1847937	_	Putative ATP/GTP binding protein
FRAAL1758	1888058	1888417	_	hypothetical protein
FRAAL1784	1918745	1918990	_	hypothetical protein
FRAAL1785	1919039	1919887	_	conserved hypothetical protein; putative Transglutaminase-like domain
FRAAL1786	1919989	1920543	_	hypothetical protein
FRAAL1862	2010860	2011282	rpiB	Ribose5-phosphate isomerase
FRAAL1867	2018978	2019493	_	hypothetical protein
FRAAL1893	2050495	2051625	_	hypothetical protein
FRAAL1894	2051451	2053136	_	hypothetical protein
FRAAL1897	2056683	2057063	_	conserved hypothetical protein
FRAAL1945	2113835	2114227	_	hypothetical protein; putative signal peptide
FRAAL1959	2126191	2127573	_	putative glycosyltransferase (N-glycosyltransferase) (N-glycosyl transferase NGT)
FRAAL2000	2169064	2169357	_	hypothetical protein
FRAAL2015	2181714	2182955	_	hypothetical protein; putative NUDIX domain
FRAAL2029	2200406	2201617	_	Putative glycosyl transferase
FRAAL2040	2213185	2214417	_	Putative glycosyl transferase
FRAAL2075	2258875	2261595	valS	Valyl-tRNA synthetase
FRAAL2083	2267766	2268521	_	hypothetical protein; putative membrane protein
FRAAL2142	2338845	2339186	_	hypothetical protein
FRAAL2177	2380773	2381288	_	conserved hypothetical protein
FRAAL2181	2386999	2388141	_	Putative methyltransferase (partial match)
FRAAL2185	2392688	2394046	_	Conserved hypothetical protein
FRAAL2204	2415620	2415886	_	putative membrane protein
FRAAL2210	2422968	2423885	_	Conserved protein of unknown function
FRAAL2216	2428858	2429292	_	hypothetical protein
FRAAL2262	2467891	2469048	_	Putative secreted protein (partial match)
FRAAL2280	2488131	2489264	_	hypothetical protein; putative membrane protein
FRAAL2304	2513556	2514743	_	hypothetical protein
FRAAL2311	2519979	2520923	purU	formyltetrahydrofolate hydrolase
FRAAL2325	2538046	2539743	_	putative 3-(3-hydroxy-phenyl)propionate hydroxylase, FAD/NAD(P)-binding
FRAAL2327	2540180	2540614	_	putative MerR-family transcriptional regulator
FRAAL2338	2556204	2556824	_	hypothetical protein
FRAAL2340	2557781	2558362	_	conserved hypothetical protein
FRAAL2349	2573783	2574739	_	Putative sugar kinase
FRAAL2359	2586449	2587117	_	Putative tetR-family transcriptional regulator
FRAAL2362	2589788	2590942	_	Acyl-CoA dehydrogenase, long-chain specific (LCAD)
FRAAL2363	2591607	2593232	_	putative ABC transporter ATP-binding protein; putative galactose-binding domain
FRAAL2382	2608583	2609419	_	putative ABC transporter substrate-binding protein
FRAAL2388	2614407	2614790	hypA1	Hydrogenase nickel incorporation protein hypA
FRAAL2389	2614909	2615688	hypB1	hydrogenase-3 accessory protein for metallocenter assembly with P-loop containing NTP hydrolase domain
FRAAL2390	2615884	2617422	_	conserved hypothetical protein
FRAAL2391	2617419	2617943	hupD1	Hydrogenase maturation protein hupD
FRAAL2392	2617962	2619041	hupS1	uptake hydrogenase small subunit precursor (Hydrogenlyase) (Membrane-bound hydrogenase small subunit)
FRAAL2393	2619041	2620834	hupL1	Uptake hydrogenase large subunit (Hydrogenlyase) (Membrane-bound hydrogenase large subunit)
FRAAL2394	2620947	2621489	_	Thioredoxin-like protein
FRAAL2395	2621486	2622343	_	conserved protein of unknown function
FRAAL2396	2622397	2622606	_	hypothetical protein
FRAAL2428	2649094	2649609	_	putative NADH dehydrogenase/NAD(P)H nitroreductase
FRAAL2432	2651458	2651682	_	hypothetical protein
FRAAL2435	2654768	2655430	_	putative acyl carrier protein phosphodiesterase 1 (ACP phosphodiesterase 1)
FRAAL2443	2661081	2661335	_	conserved hypothetical protein
FRAAL2444	2661332	2661601	_	conserved hypothetical protein
FRAAL2462	2683581	2684033	_	conserved hypothetical protein
FRAAL2479	2697744	2698847	_	putative monooxygenase
FRAAL2480	2698844	2700802	_	putative ABC transporter ATP-binding protein
FRAAL2481	2700795	2702645	_	putative antibiotic ABC transporter ATP-binding protein
FRAAL2492	2714534	2715187	_	putative TetR-family transcriptional regulator
FRAAL2504	2725615	2726265	atoA	acetyl-CoA:acetoacetyl-CoA transferase, beta subunit
FRAAL2513	2734026	2735231	_	Putative Acyl-CoA dehydrogenase
FRAAL2519	2739295	2740122	_	Putative short-chain dehydrogenase
FRAAL2525	2743899	2744792	_	Putative short-chain dehydrogenase
FRAAL2625	2870775	2871917	_	Acyl-CoA dehydrogenase, long-chain specific
FRAAL2634	2879472	2880542	_	Putative amidohydrolase (upregulated upon contact with naphtenic acid)
FRAAL2654	2904220	2904642	_	hypothetical protein
FRAAL2829	3052405	3053697	_	putative acyl-CoA dehydrogenase
FRAAL2837	3063663	3064883	_	hypothetical protein
FRAAL2855	3086435	3086977	_	conserved hypothetical protein
FRAAL2880	3116798	3118009	_	hypothetical protein; putative signal peptide
FRAAL2886	3124380	3125501	_	Cobalamin biosynthesis protein cobD
FRAAL2910	3147115	3148482	_	UDP-glucuronosyltransferase
FRAAL2918	3164951	3165355	_	Conserved protein of unknown function
FRAAL2919	3165555	3166121	_	Transcriptional regulator, TetR family
FRAAL2928	3171890	3172174	_	Putative HNH endonuclease
FRAAL2996	3272276	3272470	_	Ferredoxin
FRAAL3025	3299097	3299528	gvpA	Gas vesicle protein A
FRAAL3026	3299630	3300352	gvpF	Gas vesicle protein F
FRAAL3028	3301047	3302054	_	Polyketide cyclase in gvp synton
FRAAL3029	3302167	3302649	_	conserved hypothetical protein
FRAAL3030	3302661	3303101	_	Transcriptional regulator, ArsR family
FRAAL3032	3303988	3305496	_	conserved hypothetical protein
FRAAL3034	3306387	3306974	_	conserved hypothetical protein; putative membrane protein
FRAAL3039	3311671	3312699	pdhA	Pyruvate dehydrogenase E1 component, alpha subunit
FRAAL3040	3312696	3313706	pdhB	Pyruvate dehydrogenase, beta subunit (Lipoamide). (pdhB-2)
FRAAL3041	3313766	3313996	_	putative Dihydrolipoamide acyltransferases
FRAAL3050	3324505	3325218	_	hypothetical protein
FRAAL3063	3336920	3338002	_	ABC-type branched-chain amino acid transporter
FRAAL3076	3349018	3349902	_	Putative IS605 family transposase
FRAAL3105	3376925	3378085	_	Acyl-CoA dehydrogenase, long-chain specific
FRAAL3116	3385004	3385582	_	conserved hypothetical protein; putative oxidoreductase activity
FRAAL3141	3412771	3414414	_	Protein of unknown function; putative His-Me finger endonucleases domain
FRAAL3144	3416870	3418051	_	Acyl-CoA dehydrogenase, long-chain specific
FRAAL3148	3421985	3422821	scoA	succinyl-CoA:3-ketoacid-coenzyme A transferase subunit A (Succinyl CoA:3-oxoacid CoA-transferase) (OXCT A)
FRAAL3238	3521962	3522543	_	hypothetical protein
FRAAL3250	3534207	3535754	_	Putative efflux membrane protein
FRAAL3280	3568827	3569390	_	conserved hypothetical protein; putative NADPH-dependent FMN reductase domain
FRAAL3286	3573523	3573789	_	hypothetical protein
FRAAL3298	3586214	3587053	_	putative carveol dehydrogenase ((+)-trans-carveol dehydrogenase) (CDH)
FRAAL3340	3621592	3622332	ssuB	Aliphatic sulfonates transport ATP-binding protein ssuB
FRAAL3347	3627931	3628752	_	hypothetical protein
FRAAL3348	3628749	3630329	_	putative Fe4-S4 ferredoxin
FRAAL3349	3630397	3631119	_	putative oxidoreductase
FRAAL3394	3680332	3680769	_	hypothetical protein; putative His-Me finger endonuclease domain
FRAAL3411	3695178	3696641	aldH	Aminobutyraldehyde dehydrogenase
FRAAL3415	3698934	3700385	_	hypothetical protein; putative HNH endonuclease domain
FRAAL3416	3700529	3701698	_	Putative Acyl-CoA dehydrogenase
FRAAL3417	3701792	3702430	_	putative Transcriptional regulator
FRAAL3448	3736763	3737938	glpQ	Glycerophosphoryl diester phosphodiesteraseglycerophosphoryl diester phosphodiesterase
FRAAL3464	3753291	3754517	_	Acyl-CoA dehydrogenase
FRAAL3467	3755721	3756947	_	Branched-chain amino acid-binding lipoprotein transmembrane
FRAAL3484	3774586	3775482	_	Enoyl-CoA hydratase
FRAAL3512	3805159	3806751	_	Putative fatty-acid--CoA ligase
FRAAL3513	3806748	3807923	_	Putative acyl-CoA dehydrogenase
FRAAL3514	3807920	3809206	_	putative acyl-CoA dehydrogenase
FRAAL3515	3809497	3810309	_	putative oxidoreductase, short-chain dehydrogenase/reductase family
FRAAL3518	3812860	3813630	_	3-hydroxyacyl-CoA dehydrogenase type II (Short-chain type dehydrogenase/reductase)
FRAAL3539	3839288	3840040	_	putative oxidoreductase, NAD(P)-binding domain
FRAAL3553	3853255	3854721	_	Putative acyl-CoA synthetase, long- chain fatty acid:CoA ligase
FRAAL3560	3861516	3862277	_	putative 3-oxoacyl-[acyl-carrier protein] reductase
FRAAL3571	3870258	3870575	_	conserved hypothetical protein
FRAAL3574	3872399	3872962	_	hypothetical protein; putative domain
FRAAL3605	3899533	3900276	_	hypothetical protein
FRAAL3610	3903567	3904298	_	Putative oxidoreductase; (Related to short-chain alcohol dehydrogenases)
FRAAL3611	3904511	3905029	_	Putative MarR-family transcriptional regulator
FRAAL3620	3915729	3916526	_	hypothetical protein; putative NAD(P)-binding Rossmann-fold domain
FRAAL3621	3916792	3917361	_	putative TetR-family transcriptional regulator
FRAAL3638	3929678	3930451	_	putative short chain oxidoreductase
FRAAL3642	3932425	3933639	_	Putative 3-ketoacyl-acyl carrier protein oxidoreductase (partial match)
FRAAL3674	3957484	3958191	_	putative kinase
FRAAL3686	3965721	3966575	_	putative Methylenetetrahydrofolate reductase
FRAAL3693	3972373	3973158	_	putative lipoprotein
FRAAL3695	3974029	3974673	_	Putative secreted protein (partial)
FRAAL3696	3974903	3975727	_	putative transcriptional regulator
FRAAL3697	3975980	3976789	_	putative methyltransferase
FRAAL3703	3980982	3981830	_	conserved hypothetical protein
FRAAL3704	3981742	3982344	_	putative TetR-family transcriptional regulator
FRAAL3735	4012656	4013012	_	Putative ArsR-family transcriptional regulator
FRAAL3738	4014415	4014807	_	Putative transcriptional regulator (partial match)
FRAAL3755	4026725	4027288	_	Hypothetical protein
FRAAL3756	4027294	4028379	_	Phospholipid/glycerol acyltransferase
FRAAL3771	4045826	4046137	_	conserved hypothetical protein; putative copper ion binding domain
FRAAL3794	4068881	4069807	_	putative oxidoreductase
FRAAL3795	4070112	4070708	_	putative TetR-family transcriptional regulator
FRAAL3799	4075323	4076087	_	Enoyl-CoA hydratase
FRAAL3800	4076683	4077897	_	hypothetical protein; putative signal peptide
FRAAL3811	4090826	4091698	_	putative ABC-type uncharacterized transport system, substrate-binding protein, membrane component
FRAAL3813	4092636	4093436	_	ABC transporter ATP-binding protein
FRAAL3825	4103582	4103776	_	Putative ferredoxin (partial)
FRAAL3836	4114604	4115446	_	putative O-methyltransferase involved in polyketide biosynthesis
FRAAL3853	4129974	4130591	_	Transcriptional regulator, TetR family
FRAAL3854	4130789	4131838	adhA	NADP-dependent alcohol dehydrogenase
FRAAL3878	4165574	4166740	_	putative acyl-CoA dehydrogenase
FRAAL3884	4172221	4173153	_	putative aminoglycoside phosphotransferase
FRAAL3891	4179775	4181097	_	putative secreted protein
FRAAL3893	4181145	4182197	_	putative ABC transporter glutamine-binding protein GlnH
FRAAL3895	4184052	4186337	_	putative serine/threonine-protein kinase
FRAAL3897	4187511	4188839	_	conserved hypothetical protein
FRAAL3905	4199935	4200888	_	putative ABC-transport protein, ATP-binding component
FRAAL3906	4201068	4201889	_	putative integral membrane transport protein
FRAAL3907	4201913	4202698	_	putative ABC-type uncharacterized transport system, permease component
FRAAL3961	4260931	4262001	_	putative Trypsin-like serine proteases
FRAAL3967	4264883	4265839	_	putative methyltransferase
FRAAL3968	4265916	4266716	echA	Enoyl-CoA hydratase; putative phenylacetate catabolism protein
FRAAL3970	4267938	4268750	_	putative repressor
FRAAL3971	4268933	4270000	_	putative short-chain acyl dehydrogenase
FRAAL3989	4291616	4292725	_	putative dolichyl-phosphate beta-glucosyltransferase
FRAAL4021	4325363	4326607	_	putative Sigma factor PP2C-like phosphatases
FRAAL4022	4326796	4332276	_	Putative two component sensor serine/threonine kinase
FRAAL4067	4370645	4371502	_	conserved hypothetical protein
FRAAL4088	4422958	4423875	_	ABC transporter permease
FRAAL4126	4457663	4458835	_	hypothetical protein; putative membrane protein
FRAAL4133	4462859	4463830	_	putative glutathione S-transferase enzyme with thioredoxin-like domain
FRAAL4163	4504276	4505322	_	Putative iron-siderophore uptake system transmembrane component (ABC superfamily, membrane)
FRAAL4180	4542761	4543153	_	conserved hypothetical protein
FRAAL4181	4543266	4543820	_	conserved hypothetical protein
FRAAL4186	4546467	4548737	_	Putative exodeoxyribonuclease V
FRAAL4213	4578023	4578811	_	Putative taurine dioxygenase
FRAAL4222	4588626	4589168	_	conserved hypothetical protein; putative signal peptide
FRAAL4266	4630336	4631421	_	putative luciferase-family oxidoreductase
FRAAL4294	4653546	4654313	_	hypothetical protein; putative signal peptide
FRAAL4307	4661749	4662447	copC	Copper resistance protein
FRAAL4320	4685412	4686725	_	putative hydroxylase
FRAAL4321	4686957	4687166	_	hypothetical glycine-rich protein
FRAAL4364	4738725	4739636	_	putative RpiR familytranscriptional regulator with phosphosugar-binding domain
FRAAL4367	4742592	4743533	_	Putative cAMP phosphodiesterase
FRAAL4399	4779489	4780715	_	putative enoyl-CoA hydratase/isomerase
FRAAL4400	4781430	4782701	_	conserved membrane protein of unknown function
FRAAL4427	4814830	4815639	_	Putative short-chain oxidoreductase
FRAAL4430	4818938	4819291	_	Putative surface carbohydrate-binding protein
FRAAL4437	4824109	4824558	_	hypothetical protein
FRAAL4440	4826928	4827659	_	putative keto acyl reductase
FRAAL4446	4832058	4833722	_	putative ABC transporter dipeptide/oligopeptide binding protein
FRAAL4447	4833719	4834807	_	Putative ABC-type dipeptide/oligopeptide transport system, permease component
FRAAL4448	4834939	4835730	_	Putative dipeptide/oligopeptide ABC transporter permease
FRAAL4450	4837586	4838716	_	putative Monomeric sarcosine oxidase (MSOX)
FRAAL4498	4884005	4884364	_	hypothetical protein
FRAAL4520	4904235	4904516	_	hypothetical protein
FRAAL4531	4919186	4920340	_	putative transcription regulator
FRAAL4541	4931347	4931565	_	Putative transcriptional regulator
FRAAL4669	5059768	5060301	_	hypothetical protein
FRAAL4710	5097449	5098309	_	Putative oxidoreductase, short-chain alcohol dehydrogenase family
FRAAL4713	5100184	5101143	_	Putative enoyl-CoA hydratase/isomerase
FRAAL4715	5101895	5102488	_	Putative transcriptional regulator of the TetR family
FRAAL4716	5102637	5103398	_	Putative oxidoreductase
FRAAL4728	5120334	5120582	_	hypothetical protein
FRAAL4730	5121133	5122752	_	Putative permease of the major facilitator superfamily
FRAAL4738	5127794	5131564	_	Putative LuxR-family transcriptional regulator
FRAAL4742	5133772	5134623	_	Putative flavin-dependent oxidoreductase
FRAAL4747	5139365	5140288	_	Putative stress-inducible protein; putative adenine nucleotide-binding domain
FRAAL4761	5156216	5157130	_	hypothetical protein
FRAAL4764	5157858	5160299	_	conserved hypothetical protein; putative Formyl-CoA transferase
FRAAL4765	5160385	5162766	_	Putative enoyl-CoA hydratase
FRAAL4766	5162773	5163621	_	Putative enoyl-CoA hydratase/isomerase
FRAAL4767	5163740	5164579	_	putative acyl-CoA thioesterase
FRAAL4781	5178512	5179087	_	Acyl-coenzyme A thioesterase
FRAAL4782	5179208	5179780	_	Putative acyl-coenzyme A thioesterase
FRAAL4803	5203291	5203914	_	Putative TetR family transcriptional regulator
FRAAL4830	5226751	5227884	ssuD	alkanesulfonate monooxygenase, FMNH(2)-dependent
FRAAL4832	5229094	5230455	_	putative monooxygenase
FRAAL4833	5230452	5231954	_	Putative monooxygenase
FRAAL4835	5233157	5234056	_	dipeptide/oligopeptide transport protein of the ABC superfamily, ATP-binding component
FRAAL4837	5234934	5235986	dppC	ABC-type dipeptide/oligopeptide/nickel transport systems, permease component
FRAAL4838	5235983	5236933	dppB	ABC-type dipeptide/oligopeptide/nickel transport systems, permease component
FRAAL4839	5236980	5238500	_	ABC peptide transporter; membrane component
FRAAL4847	5245909	5246877	_	putative zinc-binding NADP-dependent dehydrogenase
FRAAL4852	5251721	5252518	_	Putative transcriptional regulator (GntR-family)
FRAAL4870	5271271	5272413	_	Acyl-CoA dehydrogenase, long-chain specific
FRAAL4879	5280485	5281630	_	amidohydrolase
FRAAL4881	5283664	5284275	_	putative Transcriptional regulator
FRAAL4895	5296328	5296780	_	putative cation transporter regulator
FRAAL4909	5320755	5321405	_	MutT/nudix family protein
FRAAL5013	5441040	5442581	_	hypothetical protein
FRAAL5020	5454412	5454918	_	hypothetical protein
FRAAL5036	5467568	5468338	_	putative high-affinity branched-chain amino acid transport protein (ABC superfamily, atp_bind)
FRAAL5040	5472936	5473502	_	Putative acetyltransferase protein
FRAAL5041	5473499	5474710	_	putative HTH-type transcriptional regulator
FRAAL5067	5498299	5499888	_	putative membrane protein
FRAAL5068	5499885	5500880	_	Putative membrane protein (partial match)
FRAAL5069	5500873	5505822	_	conserved hypothetical protein; putative coiled-coil domains
FRAAL5080	5512614	5513423	thiG	Thiazole synthase, thiamin biosynthesis enzyme subunit, with ThiH
FRAAL5086	5521834	5523273	_	putative glycoside hydrolase
FRAAL5100	5536447	5536683	_	hypothetical protein
FRAAL5158	5591916	5592224	_	Protein of unknown function
FRAAL5176	5611266	5612003	_	Conserved secreted protein of unknown function
FRAAL5217	5654405	5655577	_	hypothetical protein
FRAAL5226	5666324	5668420	priA	primosomal protein N' (Replication factor Y)
FRAAL5251	5692126	5692743	_	Conserved hypothetical protein. Putative Holliday junction resolvase.
FRAAL5260	5701681	5703093	gltX	Glutamyl-tRNA synthetase (Glutamate--tRNA ligase)
FRAAL5285	5730463	5731536	_	Putative amidohydrolase
FRAAL5341	5798506	5800242	_	putative oxidoreductase
FRAAL5342	5800268	5802721	_	hypothetical protein; putative DNA helicase II homolog
FRAAL5351	5806376	5808145	_	Putative Na+/H+ antiporter; putative membrane protein
FRAAL5352	5808100	5809557	_	Putative regulatory protein
FRAAL5377	5827481	5828443	_	putative monooxygenase
FRAAL5415	5871724	5872071	_	hypothetical protein; putative carboxymuconolactone decarboxylase domain
FRAAL5476	5921166	5922083	_	conserved hypothetical protein
FRAAL5483	5930092	5930880	echA	Enoyl-CoA hydratase
FRAAL5508	5955848	5956744	_	hypothetical protein; putative ''Winged helix'' DNA-binding domain
FRAAL5509	5956741	5960127	_	hypothetical protein
FRAAL5515	5963181	5964449	_	Putative lipoprotein
FRAAL5536	5983711	5984220	_	hypothetical protein
FRAAL5568	6019001	6019663	_	Antibiotic resistance protein
FRAAL5586	6037562	6038278	_	Hypothetical protein
FRAAL5599	6044871	6045572	_	putative short chain oxidoreductase
FRAAL5605	6049437	6050432	_	Transcriptional regulator (AraC-family)
FRAAL5626	6075982	6077208	galK	galactokinase
FRAAL5628	6078867	6080012	_	Hypothetical protein; putative TolB protein precursor
FRAAL5650	6105098	6107560	_	conserved hypothetical protein; putative membrane protein
FRAAL5678	6141036	6141479	_	Molybdopterin-guanine dinucleotide biosynthesis protein mobA
FRAAL5679	6141476	6142060	mobA	molybdopterin-guanine dinucleotide biosynthesis protein (partial)
FRAAL5711	6183587	6184420	_	conserved hypothetical protein; putative LigB subunit of an aromatic-ring-opening dioxygenase domain
FRAAL5727	6203177	6204076	_	Conserved protein of unknown function
FRAAL5761	6246528	6246719	_	hypothetical protein
FRAAL5814	6296488	6297591	ddlA	D-alanine-D-alanine ligase A
FRAAL5875	6364641	6365477	_	Putative oxidoreductase
FRAAL5903	6408526	6409362	trxA	thioredoxin
FRAAL5923	6427160	6427525	_	Anti-sigma factor antagonist
FRAAL5971	6470044	6470532	_	Hypothetical protein
FRAAL6007	6513803	6513913	_	hypothetical protein
FRAAL6079	6596061	6596990	dagK	Diacylglycerol kinase
FRAAL6137	6660392	6661453	_	Putative ribosylglycoyhydrolase
FRAAL6210	6735920	6739129	leuS	Leucyl-tRNA synthetase (Leucine--tRNA ligase)
FRAAL6268	6807173	6807766	_	putative membrane protein
FRAAL6270	6807763	6808506	_	hypothetical protein; putative signal peptide
FRAAL6271	6808706	6809137	_	hypothetical protein
FRAAL6275	6810505	6810918	_	conserved hypothetical protein
FRAAL6316	6857704	6858300	_	hypothetical protein
FRAAL6386	6940019	6940630	_	putative two-component system response regulator
FRAAL6387	6940686	6941933	_	putative two-component system sensor kinase
FRAAL6389	6942090	6942317	_	conserved hypothetical protein; Putative membrane protein (partial)
FRAAL6390	6942422	6943132	_	conserved hypothetical protein
FRAAL6428	6989158	6989946	_	Transcriptional regulator (HTH-type)
FRAAL6462	7032394	7034247	_	putative PE-PGRS family protein
FRAAL6493	7061153	7061851	_	hypothetical protein
FRAAL6496	7063051	7063890	_	hypothetical protein
FRAAL6501	7069164	7069778	_	hypothetical protein; putative signal peptide
FRAAL6572	7150072	7150932	_	hypothetical protein
FRAAL6608	7193454	7194059	_	hypothetical protein; putative signal peptide
FRAAL6613	7196478	7196978	_	Putative HTH-type transcriptional regulator
FRAAL6615	7197214	7198716	_	putative membrane transport protein
FRAAL6682	7280297	7281778	_	Conserved hypothetical protein; putative Metallo-dependent phosphatase domain
FRAAL6715	7323709	7324662	_	Hypothetical protein; putative Protein kinase-like domain
FRAAL6749	7355190	7356587	_	Hypothetical protein; putative FHA domain
FRAAL6763	7370426	7370917	_	Conserved protein of unknown function
FRAAL6794	7401024	7401473	_	putative transcriptional regulatory protein
FRAAL6795	7401542	7402399	qorB	Quinone oxidoreductase
FRAAL6820	7425925	7426512	_	putative methyltransferase
FRAAL6827	7431187	7431972	_	acyl carrier protein (partial match)
FRAL4387	4780796	4781107	_	hypothetical protein
FRAL6231	6787064	6787216	_	hypothetical protein
Supplementary table. Phyloprofile
Genes of Frankia AgKG'84/4 and AgB32
Without Homologs in ACN14a, CpI1, ARgP5, QA3
Homology constraints: minLrap � 0.8 ; maxLrap � 0 ; Identity � 50%
565 results
Label	Begin	End	Gene	Product	Frankia AgB32
FPAL84_v2_1000001	2062401	2062904	_	membrane protein of unknown function	FPAL32_v1_170014
FPAL84_v2_1000002	2062901	2064496	_	putative Ribose import ATP-binding protein RbsA 2	FPAL32_v1_170015
FPAL84_v2_1000006	2066835	2068046	cyp199a	Cytochrome p450 CYP199A2	FPAL32_v1_170018
FPAL84_v2_1000007	2068085	2069218	_	3-hydroxybutyryl-CoA dehydrogenase	FPAL32_v1_170019
FPAL84_v2_1000008	2069226	2069801	_	Ketosteroid isomerase-related protein	FPAL32_v1_170020
FPAL84_v2_1000009	2069798	2070562	fadB	putative enoyl-CoA hydratase	FPAL32_v1_170021
FPAL84_v2_1000010	2070553	2071293	_	putative hydrolase	FPAL32_v1_170022
FPAL84_v2_10001	94	969	_	protein of unknown function	FPAL32_v1_280042
FPAL84_v2_100011	388707	389342	def	Peptide deformylase 3	FPAL32_v1_580018
FPAL84_v2_10002	966	1802	_	DNA-binding response regulator	FPAL32_v1_280043
FPAL84_v2_10008	4638	5891	_	Sigma-70 family RNA polymerase sigma factor	FPAL32_v1_280048
FPAL84_v2_10010	6181	6699	_	pyridoxamine 5'-phosphate oxidase family protein	FPAL32_v1_410063
FPAL84_v2_10015	9481	10722	_	RNA polymerase sigma-70 factor, ECF subfamily	FPAL32_v1_1290012
FPAL84_v2_10016	10719	11054	_	YCII domain-containing protein	FPAL32_v1_1290011
FPAL84_v2_10030	19993	20754	_	conserved protein of unknown function	FPAL32_v1_110088, FPAL32_v1_1010009
FPAL84_v2_10042	27843	28142	_	protein of unknown function	FPAL32_v1_960025
FPAL84_v2_10069	47813	48301	_	Cupin	FPAL32_v1_410052
FPAL84_v2_10079	53331	53708	_	MerR family transcriptional regulator	FPAL32_v1_410043
FPAL84_v2_10100001	5757597	5757662	_	protein of unknown function	FPAL32_v1_450025
FPAL84_v2_10210002	5779839	5780852	_	exported protein of unknown function	FPAL32_v1_110057
FPAL84_v2_10230002	5783792	5784616	_	Enoyl-CoA hydratase	FPAL32_v1_1420005
FPAL84_v2_10270001	5790416	5790841	_	membrane protein of unknown function	FPAL32_v1_190018
FPAL84_v2_10280001	5792322	5792540	_	protein of unknown function	FPAL32_v1_1230001
FPAL84_v2_10310002	5799401	5799646	_	undecaprenyl-diphosphatase	FPAL32_v1_1110006
FPAL84_v2_10380001	5811034	5811537	_	NUDIX hydrolase	FPAL32_v1_160003
FPAL84_v2_1050006	2128938	2129693	_	3-alpha-(or 20-beta)-hydroxysteroid dehydrogenase	FPAL32_v1_1100016
FPAL84_v2_1050007	2129769	2130398	_	PadR family transcriptional regulator, regulatory protein AphA	FPAL32_v1_1100017
FPAL84_v2_1050008	2130395	2132332	_	4-hydroxyacetophenone monooxygenase	FPAL32_v1_1100018
FPAL84_v2_1050010	2133379	2134839	_	MFS transporter, DHA2 family, multidrug resistance protein	FPAL32_v1_1750002
FPAL84_v2_10740001	5874129	5875640	_	protein of unknown function	FPAL32_v1_160001
FPAL84_v2_1080001	2163380	2164687	_	AMP-dependent synthetase	FPAL32_v1_940019, FPAL32_v1_1370008
FPAL84_v2_1080002	2164704	2165117	_	DUF4440 domain-containing protein	FPAL32_v1_940020
FPAL84_v2_1080003	2165144	2165575	_	SnoaL-like domain-containing protein	FPAL32_v1_940021
FPAL84_v2_1080004	2165656	2166351	_	DNA-binding transcriptional regulator, AcrR family	FPAL32_v1_940022
FPAL84_v2_1080005	2166344	2166568	_	protein of unknown function	FPAL32_v1_940023
FPAL84_v2_1080006	2166594	2167484	_	protein of unknown function	FPAL32_v1_940024
FPAL84_v2_1080007	2167526	2168152	_	TetR/AcrR family transcriptional regulator, cholesterol catabolism regulator	FPAL32_v1_940025
FPAL84_v2_1080008	2168323	2169048	_	protein of unknown function	FPAL32_v1_940026
FPAL84_v2_1080009	2169182	2169547	_	protein of unknown function	FPAL32_v1_940026
FPAL84_v2_1080010	2169647	2170510	_	Amidohydro-rel domain-containing protein	FPAL32_v1_940027
FPAL84_v2_1080012	2171883	2173148	_	L-carnitine dehydratase/bile acid-inducible protein F	FPAL32_v1_1040002, FPAL32_v1_1250005
FPAL84_v2_1080013	2173200	2174459	_	Acyl-CoA dehydrogenase domain protein	FPAL32_v1_1040003
FPAL84_v2_1080014	2174656	2175489	_	Short-chain dehydrogenase/reductase SDR	FPAL32_v1_1040004
FPAL84_v2_10860001	5893622	5894290	_	protein of unknown function	FPAL32_v1_70032
FPAL84_v2_1090007	2182662	2183330	_	TetR/AcrR family transcriptional regulator	FPAL32_v1_760025
FPAL84_v2_10910001	5901569	5902900	_	PDZ domain-containing protein	FPAL32_v1_950022
FPAL84_v2_10920002	5903886	5904458	_	protein of unknown function	FPAL32_v1_1610006
FPAL84_v2_10950001	5908016	5909224	_	protein of unknown function	FPAL32_v1_1050001
FPAL84_v2_1100005	2193690	2194382	_	membrane protein of unknown function	FPAL32_v1_350006
FPAL84_v2_110008	415537	416604	_	putative Adenosine deaminase	FPAL32_v1_360039
FPAL84_v2_110022	428230	428484	_	protein of unknown function	FPAL32_v1_360025
FPAL84_v2_11010001	5917023	5917430	_	RNA polymerase sigma-70 factor, ECF subfamily	FPAL32_v1_160005
FPAL84_v2_1110013	2212333	2212863	_	protein of unknown function	FPAL32_v1_510024
FPAL84_v2_11180002	5942643	5942852	_	protein of unknown function	FPAL32_v1_120017
FPAL84_v2_1130009	2231159	2231953	_	Regulatory protein TetR	FPAL32_v1_40084, FPAL32_v1_940004
FPAL84_v2_1130010	2231950	2233566	_	AMP-dependent synthetase	FPAL32_v1_940019, FPAL32_v1_1370008
FPAL84_v2_1130012	2234360	2234947	_	protein of unknown function	FPAL32_v1_940013
FPAL84_v2_1130013	2235007	2236197	_	Acyl-CoA dehydrogenase	FPAL32_v1_940014
FPAL84_v2_1130014	2236187	2236912	_	protein of unknown function	FPAL32_v1_940015
FPAL84_v2_11310001	5960498	5960941	_	protein of unknown function	FPAL32_v1_240031
FPAL84_v2_1140001	2237120	2237443	_	protein of unknown function	FPAL32_v1_440042
FPAL84_v2_1140002	2237474	2237914	_	VOC family protein	FPAL32_v1_910015
FPAL84_v2_1140007	2240666	2241100	_	DUF4440 domain-containing protein	FPAL32_v1_910011
FPAL84_v2_1140010	2242010	2242963	vgb	Virginiamycin B lyase	FPAL32_v1_910013
FPAL84_v2_1140012	2243577	2243957	_	conserved exported protein of unknown function	FPAL32_v1_910014
FPAL84_v2_1140015	2246171	2247466	_	benzoate membrane transport protein	FPAL32_v1_910025
FPAL84_v2_1140018	2248597	2248944	_	protein of unknown function	FPAL32_v1_910029
FPAL84_v2_1150004	2252007	2252900	_	conserved protein of unknown function	FPAL32_v1_1860001
FPAL84_v2_1150015	2260221	2260988	_	protein of unknown function	FPAL32_v1_850025
FPAL84_v2_11550001	6006602	6007390	_	protein of unknown function	FPAL32_v1_70050
FPAL84_v2_11630001	6030121	6030279	_	protein of unknown function	FPAL32_v1_690023
FPAL84_v2_11700003	6051557	6051625	_	protein of unknown function	FPAL32_v1_230017
FPAL84_v2_11710004	6055866	6056150	_	protein of unknown function	FPAL32_v1_10219
FPAL84_v2_1180002	2285463	2285930	_	protein of unknown function	FPAL32_v1_380009
FPAL84_v2_11820001	6084844	6085953	_	protein of unknown function	FPAL32_v1_100049
FPAL84_v2_11820003	6086740	6087465	_	putative nucleic-acid-binding protein containing a Zn-ribbon	FPAL32_v1_100055
FPAL84_v2_11860004	6098206	6098775	_	protein of unknown function	FPAL32_v1_590036
FPAL84_v2_11900001	6107219	6107851	_	protein of unknown function	FPAL32_v1_820001
FPAL84_v2_1190003	2299299	2299454	_	protein of unknown function	FPAL32_v1_70089
FPAL84_v2_120004	446131	447093	_	conserved protein of unknown function	FPAL32_v1_30062
FPAL84_v2_120027	466446	466718	_	protein of unknown function	FPAL32_v1_30040
FPAL84_v2_12090001	6158930	6159187	_	protein of unknown function	FPAL32_v1_150037
FPAL84_v2_1220003	2332484	2333713	cyp	Cytochrome P450-terp	FPAL32_v1_940016
FPAL84_v2_1220005	2334548	2334763	_	protein of unknown function	FPAL32_v1_940020
FPAL84_v2_1220006	2334811	2334954	_	protein of unknown function	FPAL32_v1_940020
FPAL84_v2_1220008	2335868	2336296	_	SnoaL-like domain-containing protein	FPAL32_v1_940021
FPAL84_v2_1220009	2336312	2337328	_	Luciferase	FPAL32_v1_940024
FPAL84_v2_1220010	2337335	2337997	_	TetR/AcrR family transcriptional regulator, cholesterol catabolism regulator	FPAL32_v1_940025
FPAL84_v2_1220013	2338754	2340478	casG	Steroid-24-oyl-CoA synthetase	FPAL32_v1_40087, FPAL32_v1_40088
FPAL84_v2_1220014	2340568	2341608	_	putative F420-dependent oxidoreductase, MSMEG_2256 family	FPAL32_v1_40085, FPAL32_v1_40086
FPAL84_v2_1220016	2341863	2342162	_	protein of unknown function	FPAL32_v1_1040003
FPAL84_v2_12220003	6195694	6195825	_	protein of unknown function	FPAL32_v1_310036
FPAL84_v2_12290002	6212096	6212482	_	conserved protein of unknown function	FPAL32_v1_580009
FPAL84_v2_12290003	6212529	6212738	_	protein of unknown function	FPAL32_v1_580010
FPAL84_v2_12340001	6224541	6227012	_	protein of unknown function	FPAL32_v1_1770001
FPAL84_v2_12430001	6247542	6247787	_	protein of unknown function	FPAL32_v1_1190004
FPAL84_v2_12510002	6267835	6268356	_	protein of unknown function	FPAL32_v1_840014
FPAL84_v2_12560001	6279847	6279999	_	protein of unknown function	FPAL32_v1_140041
FPAL84_v2_12620001	6294783	6295934	_	Acyl-CoA dehydrogenase	FPAL32_v1_1040007
FPAL84_v2_12620002	6295978	6296799	_	Enoyl-CoA hydratase	FPAL32_v1_1040008
FPAL84_v2_12630001	6297098	6299389	_	Polyketide synthase	FPAL32_v1_1770001
FPAL84_v2_12680001	6309305	6309640	_	protein of unknown function	FPAL32_v1_1140009
FPAL84_v2_12700001	6314035	6315564	_	two-component system, OmpR family, sensor kinase	FPAL32_v1_100015
FPAL84_v2_12780001	6333424	6334575	_	Acyl-CoA dehydrogenase	FPAL32_v1_1040007
FPAL84_v2_1280012	2410941	2411822	_	protein of unknown function	FPAL32_v1_600026
FPAL84_v2_1300003	2424208	2425773	_	conserved protein of unknown function	FPAL32_v1_130042
FPAL84_v2_1300011	2432124	2433875	_	cellulose synthase (UDP-forming)	FPAL32_v1_130024, FPAL32_v1_1400012
FPAL84_v2_130003	477542	478900	_	TIR domain-containing protein	FPAL32_v1_730015
FPAL84_v2_130004	479311	480288	_	Cyclase	FPAL32_v1_170003, FPAL32_v1_730005
FPAL84_v2_130005	480285	481319	_	Hydroxylase	FPAL32_v1_730004
FPAL84_v2_130006	481794	482453	_	TetR family transcriptional regulator	FPAL32_v1_730003
FPAL84_v2_130009	485348	486565	_	Cytochrome P450	FPAL32_v1_1010018
FPAL84_v2_130010	486635	487435	_	4-hydroxy-2-oxoheptanedioate aldolase	FPAL32_v1_1010019
FPAL84_v2_130011	487432	488631	_	L-lactate dehydrogenase (Cytochrome)/(S)-mandelate dehydrogenase	FPAL32_v1_1010020
FPAL84_v2_130012	488663	489586	_	Kynurenine formamidase	FPAL32_v1_1010021
FPAL84_v2_130013	490012	490629	_	putative DNA-binding transcriptional regulator, AcrR family	FPAL32_v1_1010022
FPAL84_v2_130023	495777	496970	_	cytochrome P450 family 130	FPAL32_v1_1250011
FPAL84_v2_130027	499598	500857	_	Glycoside hydrolase family 43 (Modular protein)	FPAL32_v1_560009
FPAL84_v2_1350001	2478423	2480633	_	protein of unknown function	FPAL32_v1_580007, FPAL32_v1_2650001, FPAL32_v1_2730001
FPAL84_v2_1350005	2484638	2485528	_	Alpha/beta hydrolase	FPAL32_v1_580005
FPAL84_v2_1350006	2485525	2486685	_	flavin-dependent trigonelline monooxygenase, oxygenase component	FPAL32_v1_580004
FPAL84_v2_1360001	2489291	2489704	_	protein of unknown function	FPAL32_v1_340033
FPAL84_v2_1390002	2527928	2532244	_	protein of unknown function	FPAL32_v1_490002
FPAL84_v2_140009	513430	515154	_	N-acyl-D-amino-acid deacylase	FPAL32_v1_460017, FPAL32_v1_1040016
FPAL84_v2_140010	515168	516391	_	Amidohydrolase	FPAL32_v1_460016, FPAL32_v1_1040017
FPAL84_v2_140020	525975	527087	_	conserved protein of unknown function	FPAL32_v1_520029
FPAL84_v2_140024	528587	529264	_	TetR/AcrR family transcriptional regulator, cholesterol catabolism regulator	FPAL32_v1_520023
FPAL84_v2_1450010	2592585	2593085	_	protein of unknown function	FPAL32_v1_970024
FPAL84_v2_1480013	2627232	2627858	_	exported protein of unknown function	FPAL32_v1_1100007
FPAL84_v2_1500008	2643529	2644368	_	DUF4097 domain-containing protein	FPAL32_v1_90040
FPAL84_v2_1500009	2644519	2645049	_	conserved protein of unknown function	FPAL32_v1_90038
FPAL84_v2_1500014	2648664	2648855	_	protein of unknown function	FPAL32_v1_90033
FPAL84_v2_1520001	2659422	2659781	_	DUF4440 domain-containing protein	FPAL32_v1_520033
FPAL84_v2_1520015	2668293	2669129	_	protein of unknown function	FPAL32_v1_200002, FPAL32_v1_210042, FPAL32_v1_330023
FPAL84_v2_1520016	2669225	2669527	_	protein of unknown function	FPAL32_v1_130002
FPAL84_v2_1520017	2669531	2669593	_	protein of unknown function	FPAL32_v1_60001, FPAL32_v1_130003, FPAL32_v1_1470007
FPAL84_v2_1530008	2675625	2675828	_	protein of unknown function	FPAL32_v1_820019
FPAL84_v2_1540007	2686266	2686403	_	protein of unknown function	FPAL32_v1_70062
FPAL84_v2_1550009	2697487	2698275	_	protein of unknown function	FPAL32_v1_2230001
FPAL84_v2_1600004	2744730	2745635	_	ABC-2 type transport system ATP-binding protein	FPAL32_v1_300008
FPAL84_v2_1600005	2745677	2746459	_	Transport permease protein	FPAL32_v1_300007
FPAL84_v2_1600006	2746464	2747906	_	Integral membrane sensor signal transduction histidine kinase	FPAL32_v1_300006
FPAL84_v2_160001	565457	566125	_	exported protein of unknown function	FPAL32_v1_460035
FPAL84_v2_160002	566247	566759	_	SnoaL-like domain-containing protein	FPAL32_v1_460032, FPAL32_v1_460034
FPAL84_v2_160003	567023	567754	_	conserved protein of unknown function	FPAL32_v1_460033
FPAL84_v2_160004	568218	568736	_	SnoaL-like domain-containing protein	FPAL32_v1_460032, FPAL32_v1_460034
FPAL84_v2_160005	568733	569518	_	Short-chain dehydrogenase	FPAL32_v1_460031
FPAL84_v2_160006	569643	570449	echA	putative enoyl-CoA hydratase EchA13	FPAL32_v1_460030
FPAL84_v2_160007	570551	571213	_	Transcriptional regulator	FPAL32_v1_460029
FPAL84_v2_160009	571471	572682	cyp	Steroid C26-monooxygenase	FPAL32_v1_460028
FPAL84_v2_160010	572679	573488	_	enoyl-CoA hydratase	FPAL32_v1_460027
FPAL84_v2_160011	573561	575120	fadD	Medium/long-chain-fatty-acid--CoA ligase FadD8	FPAL32_v1_460026, FPAL32_v1_1370015
FPAL84_v2_160013	576679	577797	adhB	Alcohol dehydrogenase B	FPAL32_v1_460024
FPAL84_v2_160014	577856	578845	_	OB_aCoA_assoc domain-containing protein	FPAL32_v1_460023
FPAL84_v2_160015	578845	579900	_	Lipid-transfer protein	FPAL32_v1_460022
FPAL84_v2_160016	579897	581057	_	Thiolase domain-containing protein	FPAL32_v1_460021
FPAL84_v2_160017	581081	582289	_	Phenylpropionate dioxygenase-like ring-hydroxylating dioxygenase large terminal subunit	FPAL32_v1_460020
FPAL84_v2_160018	582289	583965	mig	Medium-chain acyl-CoA ligase Mig	FPAL32_v1_460019
FPAL84_v2_160020	584513	585412	_	Short-chain dehydrogenase	FPAL32_v1_1040020
FPAL84_v2_160021	585528	586478	_	Luciferase-like monooxygenase	FPAL32_v1_1040019
FPAL84_v2_160022	586489	587262	_	putative EthD domain-containing protein	FPAL32_v1_1040018
FPAL84_v2_160023	587559	588782	_	Amidohydrolase	FPAL32_v1_460016, FPAL32_v1_1040017
FPAL84_v2_160024	588800	590527	_	N-acyl-D-amino-acid deacylase	FPAL32_v1_460017, FPAL32_v1_1040016
FPAL84_v2_160025	590668	591327	_	DNA-binding transcriptional regulator, AcrR family	FPAL32_v1_1040015
FPAL84_v2_160026	591378	592358	_	Phosphotransferase	FPAL32_v1_1040014
FPAL84_v2_160027	592351	593421	_	acyl-CoA dehydrogenase	FPAL32_v1_1040013
FPAL84_v2_1630006	2775452	2775625	_	protein of unknown function	FPAL32_v1_30076
FPAL84_v2_1650007	2800377	2801339	_	protein of unknown function	FPAL32_v1_140082
FPAL84_v2_1680005	2824756	2824875	_	protein of unknown function	FPAL32_v1_320007
FPAL84_v2_170004	597947	598141	_	protein of unknown function	FPAL32_v1_50046
FPAL84_v2_1710007	2855525	2856739	_	Amidohydrolase 2	FPAL32_v1_940026
FPAL84_v2_1800002	2926001	2926309	_	protein of unknown function	FPAL32_v1_520008
FPAL84_v2_1820005	2943752	2944195	ddn	Deazaflavin-dependent nitroreductase	FPAL32_v1_170077
FPAL84_v2_1820006	2944221	2944784	_	protein of unknown function	FPAL32_v1_170076
FPAL84_v2_1850007	2967978	2968439	_	Polyketide cyclase	FPAL32_v1_1320004
FPAL84_v2_1850008	2968436	2968825	_	ArsR family transcriptional regulator	FPAL32_v1_1320005
FPAL84_v2_1850009	2968842	2969285	_	conserved protein of unknown function	FPAL32_v1_1320006
FPAL84_v2_1850012	2971172	2971357	_	protein of unknown function	FPAL32_v1_1320009
FPAL84_v2_1850013	2971227	2971655	_	protein of unknown function	FPAL32_v1_1320010
FPAL84_v2_1860002	2973055	2973633	_	membrane protein of unknown function	FPAL32_v1_830002
FPAL84_v2_1860004	2973675	2974322	_	Regulatory protein TetR	FPAL32_v1_830001
FPAL84_v2_1940004	3038376	3039584	_	conserved protein of unknown function	FPAL32_v1_650016
FPAL84_v2_1950004	3044750	3045565	_	Helix-turn-helix domain-containing protein	FPAL32_v1_690001
FPAL84_v2_1970002	3059784	3060071	_	ABM domain-containing protein	FPAL32_v1_130053
FPAL84_v2_1980004	3069135	3069884	_	conserved protein of unknown function	FPAL32_v1_380013
FPAL84_v2_200009	682755	683297	_	TetR family transcriptional regulator	FPAL32_v1_20083
FPAL84_v2_200010	683430	685640	ydfJ	Membrane protein YdfJ	FPAL32_v1_20084
FPAL84_v2_200012	686345	686980	_	Transcriptional regulator, TetR family	FPAL32_v1_20085
FPAL84_v2_20020	89063	91351	_	putative drug exporter of the RND superfamily	FPAL32_v1_770003
FPAL84_v2_2080001	3144571	3145233	_	HTH tetR-type domain-containing protein	FPAL32_v1_50022
FPAL84_v2_2080003	3145492	3145713	_	protein of unknown function	FPAL32_v1_170068
FPAL84_v2_2080004	3146141	3146860	_	DNA-binding transcriptional regulator, AcrR family	FPAL32_v1_50024, FPAL32_v1_1450009
FPAL84_v2_2080006	3148277	3149080	_	Enoyl-CoA hydratase	FPAL32_v1_50027
FPAL84_v2_2090004	3154865	3155824	_	TetR/AcrR family transcriptional regulator, tetracycline repressor protein	FPAL32_v1_700017
FPAL84_v2_2090007	3157786	3158670	_	conserved protein of unknown function	FPAL32_v1_700020
FPAL84_v2_210012	709406	710242	_	SDR family NAD(P)-dependent oxidoreductase	FPAL32_v1_1170005, FPAL32_v1_1590004
FPAL84_v2_2120002	3174610	3175341	_	protein of unknown function	FPAL32_v1_880022
FPAL84_v2_2140004	3194200	3195066	_	3-hydroxyisobutyrate dehydrogenase	FPAL32_v1_50011
FPAL84_v2_2170004	3214310	3215146	_	conserved protein of unknown function	FPAL32_v1_230003
FPAL84_v2_2180001	3219019	3224907	_	protein of unknown function	FPAL32_v1_160007
FPAL84_v2_220001	721788	724613	_	protein of unknown function	FPAL32_v1_500038
FPAL84_v2_220003	725495	726457	_	Malonyl transferase	FPAL32_v1_500035
FPAL84_v2_220004	726459	727553	_	conserved protein of unknown function	FPAL32_v1_500034
FPAL84_v2_220007	729660	730694	gyaR	Glyoxylate reductase	FPAL32_v1_460006
FPAL84_v2_220008	730691	731683	_	APH domain-containing protein	FPAL32_v1_460007
FPAL84_v2_220010	733008	733982	_	FAA_hydrolase domain-containing protein	FPAL32_v1_460009
FPAL84_v2_220011	734048	734923	_	Ferredoxin-NADP reductase	FPAL32_v1_460010
FPAL84_v2_220012	735036	735965	_	putative Biphenyl-2,3-diol 1,2-dioxygenase	FPAL32_v1_460011
FPAL84_v2_220013	735996	737126	_	2-polyprenyl-6-methoxyphenol hydroxylase	FPAL32_v1_460012
FPAL84_v2_220020	743004	743450	_	conserved protein of unknown function	FPAL32_v1_460043
FPAL84_v2_2220001	3247911	3248192	_	protein of unknown function	FPAL32_v1_530001
FPAL84_v2_2220002	3248189	3248977	_	Rubrerythrin family protein	FPAL32_v1_530002
FPAL84_v2_2220004	3249912	3250634	_	Anti-sigma factor	FPAL32_v1_530004
FPAL84_v2_2230003	3256279	3257070	_	conserved protein of unknown function	FPAL32_v1_740014
FPAL84_v2_2230005	3257779	3258279	_	protein of unknown function	FPAL32_v1_740012
FPAL84_v2_2230007	3258971	3260323	_	membrane protein of unknown function	FPAL32_v1_740010
FPAL84_v2_230004	746655	746945	_	protein of unknown function	FPAL32_v1_10143, FPAL32_v1_100036, FPAL32_v1_170034
FPAL84_v2_230025	767874	767936	_	protein of unknown function	FPAL32_v1_60001, FPAL32_v1_130003, FPAL32_v1_1470007
FPAL84_v2_240022	789708	789962	_	protein of unknown function	FPAL32_v1_10056
FPAL84_v2_2410002	3276100	3276444	_	protein of unknown function	FPAL32_v1_1590003
FPAL84_v2_2480001	3281171	3281437	_	protein of unknown function	FPAL32_v1_1040013
FPAL84_v2_2480002	3281484	3281834	_	protein of unknown function	FPAL32_v1_1040011
FPAL84_v2_250016	809755	810561	_	membrane protein of unknown function	FPAL32_v1_60054
FPAL84_v2_250017	810678	811001	_	(4S)-4-hydroxy-5-phosphonooxypentane-2,3-dione isomerase	FPAL32_v1_60055
FPAL84_v2_250019	811730	812011	_	conserved protein of unknown function	FPAL32_v1_60056
FPAL84_v2_250020	811976	812086	_	protein of unknown function	FPAL32_v1_60057
FPAL84_v2_2510001	3283433	3284080	_	protein of unknown function	FPAL32_v1_160012
FPAL84_v2_2570001	3287925	3288545	_	protein of unknown function	FPAL32_v1_130079
FPAL84_v2_2620001	3292067	3292246	_	protein of unknown function	FPAL32_v1_840023
FPAL84_v2_270014	846956	847693	_	conserved protein of unknown function	FPAL32_v1_120060
FPAL84_v2_2730001	3299502	3299795	_	protein of unknown function	FPAL32_v1_760018
FPAL84_v2_2750002	3301338	3301511	_	protein of unknown function	FPAL32_v1_390039
FPAL84_v2_2760001	3301715	3302209	_	protein of unknown function	FPAL32_v1_460030, FPAL32_v1_1040006
FPAL84_v2_2790001	3303707	3304309	_	protein of unknown function	FPAL32_v1_100074
FPAL84_v2_280014	865590	866333	_	TetR family transcriptional regulator	FPAL32_v1_130058
FPAL84_v2_280020	870211	871146	_	5,10-methylenetetrahydrofolate reductase	FPAL32_v1_440041
FPAL84_v2_2850001	3307846	3308181	_	protein of unknown function	FPAL32_v1_390017
FPAL84_v2_2870002	3309435	3309812	_	protein of unknown function	FPAL32_v1_1290007
FPAL84_v2_290002	877103	878242	_	Acyl-CoA dehydrogenase domain protein	FPAL32_v1_940012
FPAL84_v2_290003	878299	878430	_	protein of unknown function	FPAL32_v1_940011
FPAL84_v2_290004	878960	879919	_	Luciferase-like monooxygenase	FPAL32_v1_940010
FPAL84_v2_290005	879916	880767	_	Gluconolactonase	FPAL32_v1_940009
FPAL84_v2_290006	880826	882001	_	Acyl-CoA dehydrogenase	FPAL32_v1_940008, FPAL32_v1_1250003
FPAL84_v2_290007	881985	882983	_	Acyl-CoA dehydrogenase	FPAL32_v1_940007, FPAL32_v1_1250004
FPAL84_v2_290008	883050	884225	_	Amidohydrolase 2	FPAL32_v1_940006, FPAL32_v1_1040005, FPAL32_v1_1330011
FPAL84_v2_290010	885410	886084	_	Transcriptional regulator, TetR family	FPAL32_v1_40084, FPAL32_v1_940004, FPAL32_v1_1330012
FPAL84_v2_290011	886140	887795	casI	Steroid-22-oyl-CoA synthetase	FPAL32_v1_940003
FPAL84_v2_290012	887847	889220	_	DUF427 domain-containing protein	FPAL32_v1_940002
FPAL84_v2_290013	889217	889906	_	NTP_transf_9 domain-containing protein	FPAL32_v1_940001
FPAL84_v2_290014	890220	891410	_	Amidohydrolase	FPAL32_v1_1720003
FPAL84_v2_290015	891544	892560	_	LLM class F420-dependent oxidoreductase	FPAL32_v1_1720002
FPAL84_v2_290016	892606	893400	_	Acyl-coenzyme A thioesterase PaaI, contains HGG motif	FPAL32_v1_1370010, FPAL32_v1_1370011, FPAL32_v1_1720001
FPAL84_v2_290017	893483	894313	_	Acyl-CoA thioesterase II	FPAL32_v1_170082
FPAL84_v2_290019	896680	897891	_	Branched-chain amino acid ABC transporter substrate-binding protein	FPAL32_v1_170079
FPAL84_v2_2940001	3313968	3314522	_	protein of unknown function	FPAL32_v1_1070012
FPAL84_v2_2950001	3314802	3315218	_	protein of unknown function	FPAL32_v1_1140008
FPAL84_v2_300010	906909	907655	_	Thioesterase superfamily protein	FPAL32_v1_40090
FPAL84_v2_300011	907707	908555	_	MaoC-like domain-containing protein	FPAL32_v1_40092
FPAL84_v2_30025	122286	123527	_	protein of unknown function	FPAL32_v1_420031
FPAL84_v2_3030001	3319968	3320324	_	protein of unknown function	FPAL32_v1_150056
FPAL84_v2_3080002	3323487	3323816	_	protein of unknown function	FPAL32_v1_390043
FPAL84_v2_310018	931563	931745	_	protein of unknown function	FPAL32_v1_480017
FPAL84_v2_3140001	3327182	3327706	_	protein of unknown function	FPAL32_v1_340020
FPAL84_v2_320014	955516	957507	_	protein of unknown function	FPAL32_v1_130008
FPAL84_v2_330009	969715	970335	_	protein of unknown function	FPAL32_v1_260022
FPAL84_v2_3370001	3341817	3342242	_	protein of unknown function	FPAL32_v1_70054
FPAL84_v2_340007	988220	989335	adhB	Alcohol dehydrogenase B	FPAL32_v1_460024
FPAL84_v2_340008	989624	990475	_	Short-chain dehydrogenase/reductase SDR	FPAL32_v1_900032
FPAL84_v2_340009	990623	992278	gltX	Glutamate--tRNA ligase	FPAL32_v1_620025
FPAL84_v2_340010	992268	992333	_	protein of unknown function	FPAL32_v1_620024
FPAL84_v2_340012	992688	995174	leuS	Leucine--tRNA ligase	FPAL32_v1_620022
FPAL84_v2_340019	1000210	1001556	_	protein of unknown function	FPAL32_v1_620016
FPAL84_v2_3460001	3347483	3347872	_	protein of unknown function	FPAL32_v1_650020
FPAL84_v2_350001	1003502	1005145	_	acyl-CoA synthetase	FPAL32_v1_170078
FPAL84_v2_350002	1005223	1005657	_	F420H(2)-dependent quinone reductase	FPAL32_v1_170077
FPAL84_v2_350003	1005744	1006991	_	Cytochrome P450	FPAL32_v1_170076
FPAL84_v2_350004	1006996	1007781	_	Short-chain dehydrogenase/reductase SDR	FPAL32_v1_170075
FPAL84_v2_350005	1007778	1007993	_	ferredoxin	FPAL32_v1_170074
FPAL84_v2_350006	1007994	1009199	_	Amidohydrolase	FPAL32_v1_170073
FPAL84_v2_350007	1009225	1010694	_	Aldehyde dehydrogenase	FPAL32_v1_170072
FPAL84_v2_350008	1010776	1011975	_	Acetyl-CoA acetyltransferase	FPAL32_v1_170071
FPAL84_v2_350009	1011972	1012397	_	conserved protein of unknown function	FPAL32_v1_170070
FPAL84_v2_350010	1012394	1013605	_	Formyl-CoA transferase	FPAL32_v1_170069
FPAL84_v2_350014	1018748	1019080	_	protein of unknown function	FPAL32_v1_170066
FPAL84_v2_350015	1019468	1020640	_	Aminoglycoside phosphotransferase	FPAL32_v1_170064
FPAL84_v2_350016	1020762	1021178	_	conserved protein of unknown function	FPAL32_v1_170063, FPAL32_v1_1640004
FPAL84_v2_350017	1021280	1021960	_	Transcriptional regulator, TetR family	FPAL32_v1_170062
FPAL84_v2_350018	1022214	1023314	_	Aminoglycoside phosphotransferase	FPAL32_v1_170061
FPAL84_v2_3560001	3362806	3363996	cyp	putative cytochrome P450 123	FPAL32_v1_490011
FPAL84_v2_3560002	3364088	3366574	_	beta-glucosidase	FPAL32_v1_490016
FPAL84_v2_3560007	3369970	3371754	_	GGDEF domain-containing protein	FPAL32_v1_1670004
FPAL84_v2_3580001	3381647	3382123	_	protein of unknown function	FPAL32_v1_470013, FPAL32_v1_470018
FPAL84_v2_3580006	3385964	3386323	_	exported protein of unknown function	FPAL32_v1_470004
FPAL84_v2_3590003	3400151	3400501	_	protein of unknown function	FPAL32_v1_740017
FPAL84_v2_360006	1027668	1029398	_	APC family permease	FPAL32_v1_320040
FPAL84_v2_360007	1029461	1032082	_	protein of unknown function	FPAL32_v1_320039
FPAL84_v2_360010	1034300	1035253	_	conserved exported protein of unknown function	FPAL32_v1_320041
FPAL84_v2_3610008	3416700	3416921	_	protein of unknown function	FPAL32_v1_10067
FPAL84_v2_3620006	3423390	3424352	sadH	putative oxidoreductase SadH	FPAL32_v1_650007, FPAL32_v1_1330006
FPAL84_v2_3620007	3424353	3425438	hisC	Histidinol-phosphate aminotransferase	FPAL32_v1_650006
FPAL84_v2_3640005	3442771	3443148	_	ClpX-type ZB domain-containing protein	FPAL32_v1_510007
FPAL84_v2_3650004	3449790	3449906	_	protein of unknown function	FPAL32_v1_50017
FPAL84_v2_3650011	3454071	3455915	_	Acyl-CoA dehydrogenase domain-containing protein	FPAL32_v1_50021
FPAL84_v2_3660005	3461500	3463707	cph	Phytochrome-like protein cph2	FPAL32_v1_60033
FPAL84_v2_3660006	3463756	3464088	_	conserved protein of unknown function	FPAL32_v1_60032
FPAL84_v2_3670009	3475691	3475843	_	protein of unknown function	FPAL32_v1_130085
FPAL84_v2_3680001	3476126	3477778	_	protein of unknown function	FPAL32_v1_140083
FPAL84_v2_3690001	3485273	3485374	_	protein of unknown function	FPAL32_v1_60085
FPAL84_v2_370007	1053844	1054563	_	Short-chain dehydrogenase	FPAL32_v1_440025
FPAL84_v2_3710005	3508844	3509206	_	protein of unknown function	FPAL32_v1_100023
FPAL84_v2_3720005	3516789	3517790	_	putative Gln_amidase domain-containing protein	FPAL32_v1_830008
FPAL84_v2_3750007	3545263	3545529	_	protein of unknown function	FPAL32_v1_830022
FPAL84_v2_3810006	3599717	3600484	_	exported protein of unknown function	FPAL32_v1_140065
FPAL84_v2_3830008	3617911	3619482	_	conserved protein of unknown function	FPAL32_v1_220005
FPAL84_v2_3870003	3652172	3653425	_	protein of unknown function	FPAL32_v1_540004
FPAL84_v2_3870005	3653515	3653955	_	protein of unknown function	FPAL32_v1_540006
FPAL84_v2_3880005	3660546	3660719	_	protein of unknown function	FPAL32_v1_850030
FPAL84_v2_390001	1084899	1085198	_	protein of unknown function	FPAL32_v1_60014
FPAL84_v2_3930007	3704195	3705520	_	conserved protein of unknown function	FPAL32_v1_600029
FPAL84_v2_3930008	3705812	3706480	araD	L-ribulose-5-phosphate 4-epimerase	FPAL32_v1_600028
FPAL84_v2_3930009	3706480	3707976	araA	L-arabinose isomerase	FPAL32_v1_600027
FPAL84_v2_3930010	3707996	3708730	_	protein of unknown function	FPAL32_v1_600026
FPAL84_v2_3990006	3754748	3755872	_	conserved protein of unknown function	FPAL32_v1_530032
FPAL84_v2_400005	1108255	1108779	_	protein of unknown function	FPAL32_v1_410013
FPAL84_v2_400022	1120480	1120791	_	conserved protein of unknown function	FPAL32_v1_410034
FPAL84_v2_400024	1121411	1122064	_	DUF899 domain-containing protein	FPAL32_v1_410039
FPAL84_v2_400025	1122088	1122675	inhA	Isonitrile hydratase	FPAL32_v1_410040
FPAL84_v2_40008	153740	154147	_	conserved protein of unknown function	FPAL32_v1_950004
FPAL84_v2_40038	172798	173139	_	protein of unknown function	FPAL32_v1_1830004
FPAL84_v2_40045	176241	176726	_	RNA polymerase sigma-70 factor, ECF subfamily	FPAL32_v1_720040
FPAL84_v2_40046	177041	177586	_	conserved exported protein of unknown function	FPAL32_v1_720039
FPAL84_v2_40047	177762	178835	_	conserved protein of unknown function	FPAL32_v1_720037
FPAL84_v2_40057	184643	185974	_	Amino acid permease	FPAL32_v1_720025
FPAL84_v2_40059	186760	187389	_	TetR-family transcriptional regulator	FPAL32_v1_720020
FPAL84_v2_40060	187424	187765	_	Sulfurtransferase	FPAL32_v1_720021
FPAL84_v2_40063	190039	190968	_	chromosome partitioning protein	FPAL32_v1_50050
FPAL84_v2_410009	1134813	1135604	_	conserved protein of unknown function	FPAL32_v1_360061
FPAL84_v2_4110004	3839475	3840683	_	Cytochrome	FPAL32_v1_450005, FPAL32_v1_1170003
FPAL84_v2_4160001	3871189	3871476	_	protein of unknown function	FPAL32_v1_280042
FPAL84_v2_4160002	3871490	3872092	_	conserved membrane protein of unknown function	FPAL32_v1_280041
FPAL84_v2_4160003	3872367	3872930	_	protein of unknown function	FPAL32_v1_280040
FPAL84_v2_4190001	3891194	3892297	_	D-xylose 1-dehydrogenase (NADP+)	FPAL32_v1_1120010
FPAL84_v2_4240002	3924478	3924720	_	protein of unknown function	FPAL32_v1_1070001
FPAL84_v2_4250006	3936184	3937167	_	protein of unknown function	FPAL32_v1_500006
FPAL84_v2_4300001	3963398	3964021	_	protein of unknown function	FPAL32_v1_60015
FPAL84_v2_4310003	3972009	3972353	_	exported protein of unknown function	FPAL32_v1_1570006
FPAL84_v2_4340008	3995330	3995578	_	protein of unknown function	FPAL32_v1_1420007
FPAL84_v2_4360001	4002199	4002408	_	protein of unknown function	FPAL32_v1_590003
FPAL84_v2_440022	1199949	1200584	_	protein of unknown function	FPAL32_v1_270073
FPAL84_v2_4480005	4082574	4082834	_	putative transmembrane anti-sigma factor	FPAL32_v1_10068
FPAL84_v2_4480006	4082831	4083511	_	RNA polymerase sigma-70 factor, ECF subfamily	FPAL32_v1_10067
FPAL84_v2_450002	1201363	1201638	_	protein of unknown function	FPAL32_v1_210004, FPAL32_v1_510045
FPAL84_v2_450003	1201815	1202795	_	conserved protein of unknown function	FPAL32_v1_210005
FPAL84_v2_450015	1213666	1215099	_	FAD-linked oxidase	FPAL32_v1_40004
FPAL84_v2_450016	1215096	1216292	serA	D-3-phosphoglycerate dehydrogenase	FPAL32_v1_40003
FPAL84_v2_4520004	4104962	4106137	_	transposase	FPAL32_v1_200002, FPAL32_v1_200003, FPAL32_v1_210041, FPAL32_v1_210042, FPAL32_v1_330023
FPAL84_v2_4530001	4109111	4109689	_	protein of unknown function	FPAL32_v1_100064
FPAL84_v2_4530006	4112965	4114041	_	Clp protease	FPAL32_v1_100058
FPAL84_v2_4560004	4130779	4131270	_	tRNA_edit domain-containing protein	FPAL32_v1_300043
FPAL84_v2_4560005	4131313	4132569	_	Amidohydrolase 2	FPAL32_v1_300045, FPAL32_v1_1560004
FPAL84_v2_4580002	4139907	4140095	_	protein of unknown function	FPAL32_v1_160078
FPAL84_v2_460001	1219681	1220451	_	protein of unknown function	FPAL32_v1_1210009
FPAL84_v2_4610001	4157906	4158520	_	protein of unknown function	FPAL32_v1_940013
FPAL84_v2_4610002	4158869	4160089	_	Acyl-CoA dehydrogenase	FPAL32_v1_940014
FPAL84_v2_4610003	4160079	4161005	_	Acyl-CoA dehydrogenase	FPAL32_v1_940015
FPAL84_v2_4610004	4161238	4161855	_	protein of unknown function	FPAL32_v1_940017
FPAL84_v2_4610005	4161463	4162692	cyp	Cytochrome P450-terp	FPAL32_v1_940016
FPAL84_v2_4630003	4174306	4174587	_	protein of unknown function	FPAL32_v1_220033
FPAL84_v2_4640002	4175280	4176113	_	MDMPI_N domain-containing protein	FPAL32_v1_760016
FPAL84_v2_4640003	4176103	4176936	_	Short-chain dehydrogenase	FPAL32_v1_760015
FPAL84_v2_4640006	4178367	4179308	_	IclR family transcriptional regulator	FPAL32_v1_760012
FPAL84_v2_4680001	4194195	4196384	_	protein of unknown function	FPAL32_v1_160007
FPAL84_v2_4680002	4196420	4196551	_	protein of unknown function	FPAL32_v1_160008
FPAL84_v2_4680003	4196603	4197613	_	conserved protein of unknown function	FPAL32_v1_160009
FPAL84_v2_4680004	4197666	4197959	_	conserved protein of unknown function	FPAL32_v1_160010
FPAL84_v2_4680005	4198005	4198313	_	WXG100 family type VII secretion target	FPAL32_v1_160011
FPAL84_v2_4680006	4198337	4198897	_	protein of unknown function	FPAL32_v1_160012
FPAL84_v2_4900004	4300876	4302378	_	Aldehyde dehydrogenase (NAD(+))	FPAL32_v1_100077
FPAL84_v2_4930003	4313240	4314775	_	putative MFS family arabinose efflux permease	FPAL32_v1_240058, FPAL32_v1_870001
FPAL84_v2_50007	195893	197221	_	alpha-1,2-mannosyltransferase	FPAL32_v1_960003
FPAL84_v2_5110001	4392952	4393809	_	DUF4097 domain-containing protein	FPAL32_v1_160066
FPAL84_v2_5120001	4397574	4397690	_	protein of unknown function	FPAL32_v1_610028
FPAL84_v2_5150001	4410783	4411034	_	protein of unknown function	FPAL32_v1_220067
FPAL84_v2_5210002	4439963	4440187	_	protein of unknown function	FPAL32_v1_250022
FPAL84_v2_5350004	4501460	4501888	_	protein of unknown function	FPAL32_v1_1150005
FPAL84_v2_5360002	4505784	4506140	_	protein of unknown function	FPAL32_v1_190066
FPAL84_v2_540003	1370037	1370471	_	PhnB protein	FPAL32_v1_700008
FPAL84_v2_540004	1370514	1371410	_	protein of unknown function	FPAL32_v1_700007
FPAL84_v2_5420002	4528959	4529585	_	TetR family transcriptional regulator	FPAL32_v1_560033
FPAL84_v2_5520003	4571500	4572729	_	FG-GAP repeat protein	FPAL32_v1_50068
FPAL84_v2_5520004	4572706	4573335	_	membrane protein of unknown function	FPAL32_v1_50069
FPAL84_v2_5570001	4590057	4590347	_	protein of unknown function	FPAL32_v1_20100
FPAL84_v2_570001	1420314	1420889	_	membrane protein of unknown function	FPAL32_v1_170014
FPAL84_v2_570002	1420922	1422127	_	Peripla_BP_4 domain-containing protein	FPAL32_v1_170013, FPAL32_v1_460002
FPAL84_v2_570007	1430085	1430366	_	protein of unknown function	FPAL32_v1_170007
FPAL84_v2_570008	1430363	1431301	_	2,3-dihydroxy-p-cumate/2,3-dihydroxybenzoate 3,4-dioxygenase	FPAL32_v1_170006
FPAL84_v2_570009	1431298	1432437	_	2-polyprenyl-6-methoxyphenol hydroxylase	FPAL32_v1_460012
FPAL84_v2_570010	1432521	1433477	_	LysR family transcriptional regulator, nod-box dependent transcriptional activator	FPAL32_v1_170005, FPAL32_v1_460005
FPAL84_v2_570011	1433596	1434636	_	aminocarboxymuconate-semialdehyde decarboxylase	FPAL32_v1_170004
FPAL84_v2_570012	1434633	1435631	_	Cyclase	FPAL32_v1_170003, FPAL32_v1_730005
FPAL84_v2_570013	1435633	1436574	_	FAA_hydrolase domain-containing protein	FPAL32_v1_170002
FPAL84_v2_5730001	4654983	4655183	_	protein of unknown function	FPAL32_v1_370022
FPAL84_v2_5750004	4664997	4665203	_	protein of unknown function	FPAL32_v1_220030
FPAL84_v2_5790004	4681671	4682405	_	protein of unknown function	FPAL32_v1_1210009
FPAL84_v2_580007	1441555	1442475	_	protein of unknown function	FPAL32_v1_980007
FPAL84_v2_580008	1442940	1443278	_	conserved protein of unknown function	FPAL32_v1_330012, FPAL32_v1_330022, FPAL32_v1_600037
FPAL84_v2_580011	1444692	1444901	_	protein of unknown function	FPAL32_v1_330009
FPAL84_v2_580013	1446687	1446893	_	exported protein of unknown function	FPAL32_v1_660031
FPAL84_v2_580016	1448957	1449301	_	conserved protein of unknown function	FPAL32_v1_330012, FPAL32_v1_330022, FPAL32_v1_600037
FPAL84_v2_5830005	4697497	4697874	_	protein of unknown function	FPAL32_v1_100029
FPAL84_v2_5860006	4709352	4709534	_	protein of unknown function	FPAL32_v1_220058
FPAL84_v2_5890001	4717324	4717797	_	conserved protein of unknown function	FPAL32_v1_590036
FPAL84_v2_5950002	4740451	4741587	_	Repeat domain-containing protein	FPAL32_v1_400031
FPAL84_v2_620002	1506344	1508053	_	AMP-dependent synthetase	FPAL32_v1_40087
FPAL84_v2_620009	1512001	1514211	fadE	Acyl-CoA dehydrogenase FadE34	FPAL32_v1_1280014
FPAL84_v2_620010	1514224	1515087	_	Amidohydrolase	FPAL32_v1_940027
FPAL84_v2_620011	1515154	1516326	_	Amidohydrolase	FPAL32_v1_1280013
FPAL84_v2_620013	1516564	1517232	_	TetR family transcriptional regulator	FPAL32_v1_1280012
FPAL84_v2_6290005	4863918	4864112	_	protein of unknown function	FPAL32_v1_50072
FPAL84_v2_6300001	4864209	4864952	_	protein of unknown function	FPAL32_v1_610034
FPAL84_v2_630002	1524193	1524486	_	methylglyoxalase; lactoylbacillithiol lyase (fragment)	FPAL32_v1_1360005
FPAL84_v2_6440002	4912116	4912505	_	protein of unknown function	FPAL32_v1_250025
FPAL84_v2_6500003	4932282	4932962	_	conserved protein of unknown function	FPAL32_v1_670025
FPAL84_v2_650007	1562275	1562898	_	N-acetyltransferase	FPAL32_v1_500027
FPAL84_v2_6540002	4943214	4943657	_	conserved protein of unknown function	FPAL32_v1_800017
FPAL84_v2_6550001	4945872	4946300	_	protein of unknown function	FPAL32_v1_880006
FPAL84_v2_660008	1582113	1583258	_	MBL fold metallo-hydrolase	FPAL32_v1_1560006
FPAL84_v2_660009	1583517	1584794	xyoA	putative xylitol oxidase	FPAL32_v1_100002
FPAL84_v2_6620001	4967668	4969167	_	protein of unknown function	FPAL32_v1_310058
FPAL84_v2_6620003	4969210	4969833	_	periplasmic copper chaperone A	FPAL32_v1_990023
FPAL84_v2_6680001	4986095	4986580	_	membrane protein of unknown function	FPAL32_v1_990026
FPAL84_v2_6700001	4992319	4993329	_	protein of unknown function	FPAL32_v1_760017
FPAL84_v2_6700002	4993326	4994264	_	nitronate monooxygenase	FPAL32_v1_760018
FPAL84_v2_6700003	4993711	4995144	_	exported protein of unknown function	FPAL32_v1_420005
FPAL84_v2_670004	1591363	1591806	_	conserved protein of unknown function	FPAL32_v1_750004
FPAL84_v2_6750004	5024424	5024708	_	protein of unknown function	FPAL32_v1_1150009
FPAL84_v2_6790007	5047572	5048063	_	protein of unknown function	FPAL32_v1_1080006
FPAL84_v2_680001	1605715	1605915	_	protein of unknown function	FPAL32_v1_1030012
FPAL84_v2_6810001	5054009	5054422	_	protein of unknown function	FPAL32_v1_1500003
FPAL84_v2_6810004	5055855	5056601	_	IclR family transcriptional regulator	FPAL32_v1_1500007
FPAL84_v2_6810005	5056728	5057147	_	conserved protein of unknown function	FPAL32_v1_1500008
FPAL84_v2_6810006	5057144	5057677	_	conserved protein of unknown function	FPAL32_v1_1500005
FPAL84_v2_6810008	5058261	5058701	_	protein of unknown function	FPAL32_v1_1540003
FPAL84_v2_6830002	5066329	5067549	_	Peripla_BP_6 domain-containing protein	FPAL32_v1_1440003
FPAL84_v2_6850003	5078339	5078851	_	protein of unknown function	FPAL32_v1_920016
FPAL84_v2_6870004	5093166	5094005	_	exported protein of unknown function	FPAL32_v1_430003
FPAL84_v2_6890001	5099839	5100618	_	protein of unknown function	FPAL32_v1_10181
FPAL84_v2_6980004	5151239	5155537	_	protein of unknown function	FPAL32_v1_650031
FPAL84_v2_700001	1638185	1638490	_	protein of unknown function	FPAL32_v1_920007
FPAL84_v2_70004	276610	277314	_	NTP_transf_9 domain-containing protein	FPAL32_v1_940001
FPAL84_v2_70005	277325	278665	_	Acyl-CoA thioesterase	FPAL32_v1_940002
FPAL84_v2_70007	279573	280715	_	Salicylate hydroxylase	FPAL32_v1_170008
FPAL84_v2_70019	288962	289798	_	Acyl-CoA thioesterase	FPAL32_v1_170082
FPAL84_v2_70020	289877	291043	_	Amidohydrolase 2	FPAL32_v1_540015
FPAL84_v2_70022	292651	293859	cyp	putative cytochrome P450 123	FPAL32_v1_1250011
FPAL84_v2_70024	294911	296101	_	Amidohydrolase 2	FPAL32_v1_940006, FPAL32_v1_1040005, FPAL32_v1_1330011
FPAL84_v2_70025	296448	297806	_	Peripla_BP_6 domain-containing protein	FPAL32_v1_1250010
FPAL84_v2_70026	297817	299952	_	branched-chain amino acid transport system permease protein	FPAL32_v1_1250009
FPAL84_v2_70027	299949	300842	_	branched-chain amino acid transport system ATP-binding protein	FPAL32_v1_1250008
FPAL84_v2_70028	300839	301609	livF	branched chain amino acid/phenylalanine ABC transporter ATP binding subunit LivF	FPAL32_v1_1250007
FPAL84_v2_70029	301609	302361	_	SDR family oxidoreductase	FPAL32_v1_1250006
FPAL84_v2_70030	302380	303066	_	Transcriptional regulator	FPAL32_v1_40084, FPAL32_v1_940004, FPAL32_v1_1330012
FPAL84_v2_70033	303546	304220	_	protein of unknown function	FPAL32_v1_1040002, FPAL32_v1_1250005
FPAL84_v2_70035	304434	305624	_	Cytochrome	FPAL32_v1_660028, FPAL32_v1_1250001
FPAL84_v2_70037	306900	307370	_	protein of unknown function	FPAL32_v1_530001
FPAL84_v2_7010003	5169430	5169675	_	conserved protein of unknown function	FPAL32_v1_320048
FPAL84_v2_7010007	5171329	5171961	_	TetR family transcriptional regulator	FPAL32_v1_320044
FPAL84_v2_7020002	5173112	5173297	_	protein of unknown function	FPAL32_v1_20021
FPAL84_v2_7040001	5182967	5183326	_	protein of unknown function	FPAL32_v1_870008
FPAL84_v2_710007	1661161	1661532	_	DNA-binding transcriptional ArsR family regulator	FPAL32_v1_1280006
FPAL84_v2_710013	1666938	1668077	_	Aminoglycoside phosphotransferase	FPAL32_v1_170061
FPAL84_v2_7140007	5241748	5241837	_	protein of unknown function	FPAL32_v1_700023
FPAL84_v2_7190004	5266359	5266769	_	protein of unknown function	FPAL32_v1_840017
FPAL84_v2_720008	1679474	1679986	_	conserved protein of unknown function	FPAL32_v1_900016
FPAL84_v2_7210001	5273641	5274084	_	protein of unknown function	FPAL32_v1_960018
FPAL84_v2_7210002	5274089	5274970	_	peptide/nickel transport system permease protein	FPAL32_v1_960017
FPAL84_v2_7210003	5274967	5276118	_	peptide/nickel transport system permease protein	FPAL32_v1_960016
FPAL84_v2_7220001	5278858	5283909	_	protein of unknown function	FPAL32_v1_490002, FPAL32_v1_1770001
FPAL84_v2_7270002	5305411	5306217	_	protein of unknown function	FPAL32_v1_530022, FPAL32_v1_1420004
FPAL84_v2_7280002	5310596	5311642	_	5,10-methylenetetrahydromethanopterin reductase	FPAL32_v1_1690004
FPAL84_v2_7280007	5314649	5314801	_	protein of unknown function	FPAL32_v1_460035
FPAL84_v2_7300001	5320235	5320882	_	exported protein of unknown function	FPAL32_v1_340020
FPAL84_v2_730006	1696627	1697187	_	acyl-CoA thioesterase	FPAL32_v1_980021
FPAL84_v2_730007	1697243	1697716	_	Uncharacterized HTH-type transcriptional regulator Mb3122	FPAL32_v1_980022
FPAL84_v2_7340008	5344745	5345707	_	protein of unknown function	FPAL32_v1_30023
FPAL84_v2_7400002	5373771	5374223	_	protein of unknown function	FPAL32_v1_80028
FPAL84_v2_740007	1706348	1707367	_	Peripla_BP_6 domain-containing protein	FPAL32_v1_1440003
FPAL84_v2_740010	1708939	1709748	_	Enoyl-CoA hydratase	FPAL32_v1_1820004
FPAL84_v2_7410005	5380587	5381054	_	protein of unknown function	FPAL32_v1_310041
FPAL84_v2_7430003	5387755	5388210	_	conserved protein of unknown function	FPAL32_v1_510033
FPAL84_v2_750002	1716865	1717122	_	protein of unknown function	FPAL32_v1_70016
FPAL84_v2_7590001	5422128	5422970	_	protein of unknown function	FPAL32_v1_60015
FPAL84_v2_7590002	5422910	5423353	_	protein of unknown function	FPAL32_v1_60014
FPAL84_v2_7600001	5423555	5423821	_	protein of unknown function	FPAL32_v1_840018
FPAL84_v2_7600002	5423954	5424682	_	exported protein of unknown function	FPAL32_v1_840020
FPAL84_v2_760001	1731483	1732073	_	protein of unknown function	FPAL32_v1_60057
FPAL84_v2_760002	1732188	1733309	_	D-hydroxyproline dehydrogenase subunit beta	FPAL32_v1_60058
FPAL84_v2_760003	1733632	1734825	_	putative spermidine/putrescine transport system substrate-binding protein	FPAL32_v1_60059
FPAL84_v2_760004	1734827	1735771	_	Binding-protein-dependent transport systems inner membrane component	FPAL32_v1_60060
FPAL84_v2_760005	1735759	1736640	_	Binding-protein-dependent transport systems inner membrane component	FPAL32_v1_60061
FPAL84_v2_760006	1736633	1738027	_	ABC transporter related protein	FPAL32_v1_60062
FPAL84_v2_760008	1739336	1739728	_	serine/threonine-protein kinase RsbW	FPAL32_v1_10146
FPAL84_v2_760014	1745646	1746188	_	protein of unknown function	FPAL32_v1_60065
FPAL84_v2_7660001	5431360	5432280	_	protein of unknown function	FPAL32_v1_1210015
FPAL84_v2_7690001	5435260	5435538	_	protein of unknown function	FPAL32_v1_110022
FPAL84_v2_770001	1746300	1746476	_	protein of unknown function	FPAL32_v1_120047
FPAL84_v2_770006	1750617	1751708	_	conserved protein of unknown function	FPAL32_v1_120042
FPAL84_v2_780003	1763641	1763892	_	protein of unknown function	FPAL32_v1_210058
FPAL84_v2_7850001	5455613	5456662	_	protein of unknown function	FPAL32_v1_60081, FPAL32_v1_60085
FPAL84_v2_7880001	5459240	5460364	_	DNA segregation ATPase FtsK/SpoIIIE, S-DNA-T family	FPAL32_v1_160012
FPAL84_v2_800001	1790138	1790476	_	membrane protein of unknown function	FPAL32_v1_10056
FPAL84_v2_800003	1791049	1791459	_	serine/threonine-protein kinase RsbW	FPAL32_v1_10057
FPAL84_v2_800004	1791509	1792858	_	phosphoserine phosphatase RsbU/P	FPAL32_v1_10058
FPAL84_v2_800011	1802121	1802393	_	protein of unknown function	FPAL32_v1_10063
FPAL84_v2_8040002	5479608	5479778	_	exported protein of unknown function	FPAL32_v1_530012
FPAL84_v2_8120003	5488765	5488932	_	protein of unknown function	FPAL32_v1_500017
FPAL84_v2_8200001	5497674	5498003	_	protein of unknown function	FPAL32_v1_760028
FPAL84_v2_8240001	5502382	5503308	_	protein of unknown function	FPAL32_v1_940006, FPAL32_v1_1040005
FPAL84_v2_840001	1847034	1847723	_	Methyltransferase family protein	FPAL32_v1_950024
FPAL84_v2_8480002	5529021	5529344	_	Insertion element IS6110 uncharacterized 12.0 kDa protein	FPAL32_v1_160044
FPAL84_v2_8530001	5534349	5534978	_	protein of unknown function	FPAL32_v1_250051
FPAL84_v2_8570002	5539362	5539580	_	exported protein of unknown function	FPAL32_v1_70028, FPAL32_v1_1120012
FPAL84_v2_860013	1888078	1888998	_	membrane protein of unknown function	FPAL32_v1_1130013
FPAL84_v2_8750001	5557277	5558185	_	protein of unknown function	FPAL32_v1_160013
FPAL84_v2_8790001	5561282	5562055	_	protein of unknown function	FPAL32_v1_60020
FPAL84_v2_890004	1918025	1919002	_	Luciferase-like, subgroup	FPAL32_v1_1450006
FPAL84_v2_890006	1920472	1921146	_	TetR family transcriptional regulator	FPAL32_v1_1450007
FPAL84_v2_890007	1921250	1921924	_	Transcriptional regulator	FPAL32_v1_50024, FPAL32_v1_1450009
FPAL84_v2_890014	1926774	1927202	_	Dehydratase	FPAL32_v1_40096
FPAL84_v2_8980001	5579960	5580799	_	SGNH_hydro domain-containing protein	FPAL32_v1_230008, FPAL32_v1_1330004
FPAL84_v2_90006	346508	347371	_	Amidohydro-rel domain-containing protein	FPAL32_v1_940027
FPAL84_v2_90007	347476	348699	_	Amidohydrolase family protein	FPAL32_v1_940026
FPAL84_v2_90008	348786	349997	cyp	Steroid C26-monooxygenase	FPAL32_v1_460028
FPAL84_v2_90009	350177	351913	_	beta-glucosidase	FPAL32_v1_1170012
FPAL84_v2_90010	352026	352748	_	TetR/AcrR family transcriptional regulator, tetracycline repressor protein	FPAL32_v1_1170013
FPAL84_v2_90013	356353	357579	_	putative Peripla_BP_6 domain-containing protein	FPAL32_v1_1170016, FPAL32_v1_2010001
FPAL84_v2_90015	357699	360179	_	beta-galactosidase	FPAL32_v1_680027, FPAL32_v1_1250014
FPAL84_v2_90016	360471	361355	nlhH	Carboxylesterase NlhH	FPAL32_v1_680026, FPAL32_v1_1330013
FPAL84_v2_90017	361446	363860	_	beta-glucosidase	FPAL32_v1_490016, FPAL32_v1_680025
FPAL84_v2_90019	364963	365973	_	epsilon-lactone hydrolase	FPAL32_v1_680022, FPAL32_v1_1330003
FPAL84_v2_90021	367240	368139	_	Short-chain dehydrogenase	FPAL32_v1_1040020
FPAL84_v2_90022	368268	369038	_	putative EthD domain-containing protein	FPAL32_v1_1040018
FPAL84_v2_90025	370286	371731	xylB	Xylulose kinase	FPAL32_v1_60023
FPAL84_v2_90026	371744	372922	xylA	Xylose isomerase	FPAL32_v1_60022
FPAL84_v2_90027	372998	374263	_	ROK family protein	FPAL32_v1_60021
FPAL84_v2_90030	375236	376216	_	Phosphotransferase	FPAL32_v1_1040014
FPAL84_v2_9010001	5582891	5583661	_	protein of unknown function	FPAL32_v1_20123
FPAL84_v2_910002	1944653	1945801	_	putative Class A beta-lactamase-related serine hydrolase	FPAL32_v1_980002
FPAL84_v2_910003	1945882	1947696	_	bifunctional non-homologous end joining protein LigD	FPAL32_v1_980005
FPAL84_v2_910005	1948028	1949077	_	Gln_amidase domain-containing protein	FPAL32_v1_980007
FPAL84_v2_930005	1972379	1973791	besA	L-propargylglycine--L-glutamate ligase	FPAL32_v1_70044
FPAL84_v2_930007	1974916	1975686	besD	L-lysine 4-chlorinase	FPAL32_v1_70041
FPAL84_v2_930008	1975679	1976446	besC	4-chloro-allylglycine synthase	FPAL32_v1_70040
FPAL84_v2_930009	1976463	1977977	besB	L-2-amino-4-chloropent-4-enoate dechlorinase/desaturase	FPAL32_v1_70039
FPAL84_v2_9360001	5614728	5615045	_	protein of unknown function	FPAL32_v1_160013
FPAL84_v2_9360002	5614981	5615439	_	putative Actinohivin	FPAL32_v1_160014
FPAL84_v2_9620003	5659414	5659587	_	protein of unknown function	FPAL32_v1_500033
FPAL84_v2_9690004	5674645	5674899	_	protein of unknown function	FPAL32_v1_1310002
FPAL84_v2_970011	2033676	2033933	_	protein of unknown function	FPAL32_v1_60046
FPAL84_v2_9730003	5683259	5683528	_	protein of unknown function	FPAL32_v1_1190013
FPAL84_v2_9770002	5690749	5691933	praI	4-hydroxybenzoate 3-monooxygenase (NAD(P)H)	FPAL32_v1_1500001
FPAL84_v2_9820001	5700556	5701023	_	conserved protein of unknown function	FPAL32_v1_440024
FPAL84_v2_9870002	5711231	5712949	_	protein of unknown function	FPAL32_v1_60020
FPAL84_v2_9890001	5715102	5715599	_	exported protein of unknown function	FPAL32_v1_470049
FPAL84_v2_9940002	5726571	5726780	_	protein of unknown function	FPAL32_v1_340005
